# Supplementary material for: Telesupervision in Psychotherapy: A Bibliometric and Systematic Review
Source: Int J Environ Res Public Health. 2022 Dec 6;19(23):16366. doi: 10.3390/ijerph192316366 (PMC9735903; doi:10.3390/ijerph192316366)
Supplement: Supplementary file 1 [file ijerph-19-16366-s001.zip]

Archive with 1 entries (1 files):
- ijerph-2008638-supplementary.txt
