# Supplementary material for: Telesupervision in Psychotherapy: A Bibliometric and Systematic Review
Source: Int J Environ Res Public Health. 2022 Dec 6;19(23):16366. doi: 10.3390/ijerph192316366 (PMC9735903; doi:10.3390/ijerph192316366)
Supplement: Supplementary file 1 [file ijerph-19-16366-s001.zip › ijerph-2008638-supplementary.txt]

FN Clarivate Analytics Web of Science
VR 1.0
PT J
AU DePue, MK
   Liu, R
   Lambie, GW
   Gonzalez, J
AF DePue, M. Kristina
   Liu, Ren
   Lambie, Glenn W.
   Gonzalez, Jessica
TI Examining the Effects of the Supervisory Relationship and Therapeutic
   Alliance on Client Outcomes in Novice Therapists
SO TRAINING AND EDUCATION IN PROFESSIONAL PSYCHOLOGY
LA English
DT Article
DE client outcome; clinical supervision; therapist training; therapeutic
   process
ID WORKING ALLIANCE; CLINICAL SUPERVISION; PSYCHOTHERAPY SUPERVISION;
   SELF-EFFICACY; EXPLORATION; VARIABLES; PATIENT; SATISFACTION;
   EXPERIENCES; COMPETENCE
AB The supervisory working alliance (SWA) is an element of the supervisory relationship (SR) and has also been found to be related to the therapeutic alliance (TA; DePue. Lambie, Liu. & Gonzalez, 2016). As the TA has a well-established relationship with client outcomes (Leibert. Smith. & Agaskar. 2011). the SWA should also be related to client outcomes as it works through the TA (Rambling, King, Raue. Schweitzer. & Lambert, 2006). No researchers have examined how the SWA and TA between therapists. supervisors. and clients may work together to predict client outcomes using dyadic data analysis. strong client outcome measures, and client perspectives of the TA. The authors examined the contribution of the TA between novice therapists (n = 155) and their clients (n = 193) on client outcomes, as well as the contribution of the supervisees' SWA scores on their client outcomes. Data was matched between therapist/supervisees and clients, and 2 structural equation models were developed to investigate the hypothesized contribution of the TA and SWA on client outcome. Results identified that the strength of the SWA and TA have direct effects on client outcomes, and the effect of the SWA on client outcomes is not mediated by the TA when clients' ratings of TA are used. The SWA is both directly and indirectly related to client outcome, when considering client and therapist ratings of the TA.
C1 [DePue, M. Kristina; Liu, Ren; Lambie, Glenn W.; Gonzalez, Jessica] Univ Cent Florida, Orlando, FL 32803 USA.
RP DePue, MK (corresponding author), Univ Cent Florida, Sch Human Dev & Org Studies Educ, 1506 East Ridgewood St, Orlando, FL 32803 USA.
EM kristinadepue@gmail.com
OI Lambie, Glenn/0000-0003-4181-6201
CR Ackerman SJ, 2003, CLIN PSYCHOL REV, V23, P1, DOI 10.1016/s0272-7358(02)00146-0
   ANDERSON JC, 1988, PSYCHOL BULL, V103, P411, DOI 10.1037/0033-2909.103.3.411
   Bachelor A, 2013, CLIN PSYCHOL PSYCHOT, V20, P118, DOI 10.1002/cpp.792
   Baldwin SA, 2007, J CONSULT CLIN PSYCH, V75, P842, DOI 10.1037/0022-006X.75.6.842
   Bambling M, 2006, PSYCHOTHER RES, V16, P317, DOI 10.1080/10503300500268524
   Callahan JL, 2018, TRAIN EDUC PROF PSYC, V12, P245, DOI 10.1037/tep0000208
   Callahan JL, 2018, TRAIN EDUC PROF PSYC, V12, P231, DOI 10.1037/tep0000209
   Callahan JL, 2018, TRAIN EDUC PROF PSYC, V12, P211, DOI 10.1037/tep0000204
   Callahan JL, 2009, TRAIN EDUC PROF PSYC, V3, P72, DOI 10.1037/a0014294
   Crockett S, 2015, COUNS EDUC SUPERV, V54, P258, DOI 10.1002/ceas.12025
   Dawson D, 2015, COUNS PSYCHOTHER RES, V15, P21, DOI 10.1002/capr.12003
   Del Re AC, 2012, CLIN PSYCHOL REV, V32, P642, DOI 10.1016/j.cpr.2012.07.002
   DePue MK, 2016, COUNS EDUC SUPERV, V55, P263, DOI 10.1002/ceas.12053
   EFSTATION JF, 1990, J COUNS PSYCHOL, V37, P322, DOI 10.1037/0022-0167.37.3.322
   Ellis MV, 2014, COUNS PSYCHOL, V42, P434, DOI 10.1177/0011000013508656
   Fernando DM, 2005, COUNS EDUC SUPERV, V44, P293, DOI 10.1002/j.1556-6978.2005.tb01757.x
   FRIEDLANDER ML, 1984, J COUNS PSYCHOL, V31, P541, DOI 10.1037/0022-0167.31.4.541
   Ganske KH, 2015, J COUNS DEV, V93, P14, DOI 10.1002/j.1556-6676.2015.00177.x
   Gelso CJ, 2012, J COUNS PSYCHOL, V59, P495, DOI 10.1037/a0029838
   George D, 2010, SPSS WINDOWS STEP ST
   Gnilka PB, 2012, J COUNS DEV, V90, P63, DOI 10.1111/j.1556-6676.2012.00009.x
   Goodyear R. K, 2019, FUNDAMENTALS CLIN SU
   Grossl AB, 2014, TRAIN EDUC PROF PSYC, V8, P182, DOI 10.1037/tep0000025
   Hatcher RL, 2006, PSYCHOTHER RES, V16, P12, DOI 10.1080/10503300500352500
   Hersoug AG, 2002, PSYCHOTHER PSYCHOSOM, V71, P18, DOI 10.1159/000049340
   Hill CE, 2017, COUNS PSYCHOL, V45, P7, DOI 10.1177/0011000016641192
   Horvath AO, 2011, PSYCHOTHERAPY, V48, P9, DOI 10.1037/a0022186
   Huppert JD, 2001, J CONSULT CLIN PSYCH, V69, P747, DOI 10.1037//0022-006X.69.5.747
   Inman A. G., 2008, PSYCHOTHERAPY SUPERV, P500
   Inman AG, 2014, WILEY INT HDB CLIN S, P61, DOI [10.1002/9781118846360, DOI 10.1002/9781118846360.CH4]
   Kangos KA, 2018, COUNS PSYCHOL, V46, P821, DOI 10.1177/0011000018807128
   Ladany N, 1996, J COUNS PSYCHOL, V43, P10, DOI 10.1037/0022-0167.43.1.10
   Lambert M.J., 2004, ADM SCORING MANUAL O
   Lambert MJ, 2001, PSYCHOTHERAPY, V38, P357, DOI 10.1037/0033-3204.38.4.357
   Lei YJ, 2014, COUNS PSYCHOL Q, V27, P200, DOI 10.1080/09515070.2014.882812
   Leibert TW, 2011, J CLIN PSYCHOL, V67, P709, DOI 10.1002/jclp.20800
   Livni D, 2012, REHABIL PSYCHOL, V57, P178, DOI 10.1037/a0027452
   Malin AJ, 2015, PSYCHOTHER RES, V25, P445, DOI 10.1080/10503307.2014.901572
   MALLINCKRODT B, 1991, J COUNS PSYCHOL, V38, P133, DOI 10.1037/0022-0167.38.2.133
   McCarthy AK, 2013, REHABIL COUNS BULL, V57, P23, DOI 10.1177/0034355213484177
   Miller SD., 2003, J BR THER, V2, P91
   Nissen-Lie HA, 2015, CLIN PSYCHOL PSYCHOT, V22, P317, DOI 10.1002/cpp.1891
   Norcross J., 2011, PSYCHOTHERAPY RELATI, DOI DOI 10.1093/ACPROF:OSO/9780199737208.001.0001
   Okiishi JC, 2006, J CLIN PSYCHOL, V62, P1157, DOI 10.1002/jclp.20272
   Patterson CL, 2014, J CLIN PSYCHOL, V70, P673, DOI 10.1002/jclp.22054
   Pearson Q. M., 2000, J MENTAL HLTH COUNSE, V22, P283
   Preacher KJ, 2004, BEHAV RES METH INS C, V36, P717, DOI 10.3758/BF03206553
   Reese RJ, 2013, J CLIN PSYCHOL, V69, P696, DOI 10.1002/jclp.21946
   Rieck T, 2015, TRAIN EDUC PROF PSYC, V9, P187, DOI 10.1037/tep0000080
   ROGERS CR, 1958, PERS GUID J, V37, P6, DOI 10.1002/j.2164-4918.1958.tb01147.x
   Schumacker R., 2004, BEGINNERS GUIDE STRU
   Smits D, 2015, PSYCHOL ASSESSMENT, V27, P545, DOI 10.1037/pas0000066
   Snijders T.A., 2005, POWER SAMPLE SIZE MU, V3, P1570
   Stiles WB, 2004, J COUNS PSYCHOL, V51, P81, DOI 10.1037/0022-0167.51.1.81
   Tracey TJ., 1989, PSYCHOL ASSESSMENT J, V1, P207, DOI 10.1037/1040-3590.1.3.207
   Urbanoski KA, 2012, J SUBST ABUSE TREAT, V43, P344, DOI 10.1016/j.jsat.2011.12.013
   Watkins C.E., 2016, J UNIFIED PSYCHOTHER, V4, P21
   Watkins CE, 2019, SUPERVISION IN PSYCHIATRIC PRACTICE: PRACTICAL APPROACHES ACROSS VENUES AND PROVIDERS, P25
   Watkins CE, 2018, J PSYCHOTHER INTEGR, V28, P521, DOI 10.1037/int0000114
   Watkins C Edward Jr, 2014, Am J Psychother, V68, P19
   Watkins CE, 2011, CLIN SUPERV, V30, P235, DOI 10.1080/07325223.2011.619417
   Webb CA, 2014, BEHAV RES THER, V61, P70, DOI 10.1016/j.brat.2014.07.015
   Weck F, 2015, BRIT J CLIN PSYCHOL, V54, P91, DOI 10.1111/bjc.12063
   Wrape ER, 2015, TRAIN EDUC PROF PSYC, V9, P35, DOI 10.1037/tep0000014
   Zilcha-Mano S, 2014, J CONSULT CLIN PSYCH, V82, P931, DOI 10.1037/a0035141
NR 65
TC 1
Z9 1
U1 1
U2 1
PU EDUCATIONAL PUBLISHING FOUNDATION-AMERICAN PSYCHOLOGICAL ASSOC
PI WASHINGTON
PA 750 FIRST ST, NE, WASHINGTON, DC 20002-4242 USA
SN 1931-3918
EI 1931-3926
J9 TRAIN EDUC PROF PSYC
JI Train. Educ. Prof. Psychol.
PD AUG
PY 2022
VL 16
IS 3
BP 253
EP 262
DI 10.1037/tep0000320
PG 10
WC Psychology, Educational
WE Social Science Citation Index (SSCI)
SC Psychology
GA 3B2VB
UT WOS:000827802600012
DA 2022-08-31
ER

PT J
AU Cleary, R
   Armour, C
AF Cleary, Rua
   Armour, Cherie
TI Exploring the role of practitioner lived experience of mental health
   issues in counselling and psychotherapy
SO COUNSELLING & PSYCHOTHERAPY RESEARCH
LA English
DT Article; Early Access
DE mental health; self-disclosure; stigma; therapeutic relationship;
   wounded healer
ID INTERPRETATIVE PHENOMENOLOGICAL ANALYSIS; PERSONAL-EXPERIENCE; SELF;
   EDUCATION; COGNITION
AB Insights gained from lived experience of mental health issues are increasingly utilised in the delivery of mental health services, reflecting a growing recognition of the value of experiential knowledge. Despite this recognition, there is a dearth of literature on the lived experience of counsellors and psychotherapists, and as such, insight into how counsellors and psychotherapists understand and experience their dual patient-therapist identity is limited. This study explores the role of practitioner-lived experience in counselling and psychotherapy. Semi-structured interviews were conducted with two counsellors and one psychotherapist, and transcripts were analysed using interpretative phenomenological analysis. Four themes were identified: (a) identity as a practitioner; (b) self-disclosure as enhancing therapeutic relationships; (c) importance of supervision; and (d) healing and recovery. This study adds to a growing body of research on the value of experiential knowledge in the production of mental health services, providing insight into how lived-experience practitioners experience their dual identity within their practice, and how they can be supported in exploring and valuing their experience.
C1 [Cleary, Rua; Armour, Cherie] Queens Univ Belfast, Res Ctr Stress Trauma & Related Condit STARC, Sch Psychol, Belfast, Antrim, North Ireland.
RP Armour, C (corresponding author), Queens Univ Belfast, Room 03-533,David Keir Bldg, Belfast BT7 1NN, Antrim, North Ireland.
EM c.armour@qub.ac.uk
OI Armour, Cherie/0000-0001-7649-3874
CR Adame A.L., 2017, EXPLORING IDENTITIES
   Adame A.L., 2011, HUMANIST PSYCHOL, V39, P324
   Adame AL, 2014, J HUMANIST PSYCHOL, V54, P456, DOI 10.1177/0022167813510207
   Alase A., 2017, INT J ED LITERACY ST, V5, P9, DOI [10.7575/aiac.ijels.v.5n.2p.9, DOI 10.7575/AIAC.IJELS.V.5N.2P.9]
   Bassman R, 1997, PROF PSYCHOL-RES PR, V28, P238, DOI 10.1037/0735-7028.28.3.238
   Berger R, 2015, QUAL RES, V15, P219, DOI 10.1177/1468794112468475
   Berry C, 2011, J PUBLIC MENT HEALTH, V10, P238, DOI 10.1108/17465721111188269
   British Psychological Society, 2021, COD ETH COND
   British Psychological Society, 2020, STAT CLIN PSYCH LIV
   Byrne L, 2016, J MENT HEALTH, V25, P217, DOI 10.3109/09638237.2015.1101428
   Conchar C, 2014, MENT HEALTH SOC INCL, V18, P35, DOI 10.1108/MHSI-02-2014-0003
   Conrad P., 1987, RES SOCIOLOGY HLTH C, V6, P1
   Frost N., 2019, DOING QUALITATIVE RE, P60
   Gazzola N, 2007, BRIT J GUID COUNS, V35, P189, DOI 10.1080/03069880701256601
   Gelso C. J., 2007, COUNTERTRANSFERENCE
   Gilbert P, 2012, J MENT HEALTH TRAIN, V7, P33, DOI 10.1108/17556221211230570
   Goldberg M, 2015, QUAL HEALTH RES, V25, P887, DOI 10.1177/1049732314553990
   Gough M, 2011, J MENT HEALTH TRAIN, V6, P203, DOI 10.1108/17556221111194545
   Harris JI, 2016, AM J ORTHOPSYCHIAT, V86, P604, DOI 10.1037/ort0000179
   Health and Care Professions Council, 2017, YOUR DUT ED PROV STA
   HOGG MA, 1987, BRIT J SOC PSYCHOL, V26, P325, DOI 10.1111/j.2044-8309.1987.tb00795.x
   Huet V., 2016, INT J ART THER, V1-9, P95, DOI [10.1080/17454832.2016.1219755, DOI 10.1080/17454832.2016.1219755]
   Joseph A.J., 2019, J ETHICS MENTAL HLTH, V10, P1
   Joyce T, 2007, INT J MENT HEALTH NU, V16, P373, DOI 10.1111/j.1447-0349.2007.00492.x
   Jung C.G., 1966, COLLECTED WORKS CG J, V2nd ed., P644
   Jung Carl, 1970, STRUCTURE DYNAMICS P, V8
   Jung Carl Gustav, 1951, COLLECTED WORKS CG J, V16, P111, DOI DOI 10.1515/9781400851003.111
   King N., 2018, QUALITATIVE RES PSYC, P121
   Kirmayer Laurence J, 2003, Transcult Psychiatry, V40, P248, DOI 10.1177/1363461503402007
   Kottsieper P, 2009, J HUMANIST PSYCHOL, V49, P174, DOI 10.1177/0022167808327749
   Marks DF., 2018, HLTH PSYCHOL THEORY
   McIntosh P, 1998, REVISIONING FAMILY T, P147
   Miller G.D., 2000, USE SELF THERAPY PP, P243
   Osborn M, 1998, BRIT J HEALTH PSYCH, V3, P65, DOI 10.1111/j.2044-8287.1998.tb00556.x
   Owuor J., 2015, INTERNALISED STIGMA
   Padgett D.P., 2008, QUALITATIVE METHODS
   Perkins R, 2010, DIVERS HLTH CARE, V7, P13
   Richards J, 2016, SAGE OPEN, V6, DOI 10.1177/2158244015621348
   RIESSMAN F, 1965, SOC WORK, V10, P27
   Rogers CR, 2007, PSYCHOTHERAPY, V44, P240, DOI 10.1037/0033-3204.44.3.240
   Rose D, 2019, FRONT SOCIOL, V4, DOI 10.3389/fsoc.2019.00057
   Rothschild B., 2006, HELP HELPER PSYCHOPH
   RYAN KM, 1988, PSYCHOL WOMEN QUART, V12, P237, DOI 10.1111/j.1471-6402.1988.tb00939.x
   Sherring S., 2019, BRIT J MENTAL HLTH N, V8, P129, DOI [10.12968/bjmh.2018.0022, DOI 10.12968/BJMH.2018.0022]
   Smith J. A., 2009, INTERPRETATIVE PHENO
   Smith J. A., 2004, QUAL RES PSYCHOL, V1, P39, DOI [DOI 10.1191/1478088704QP004OA, 10.1191/1478088704qp004oa]
   Smith J.A., 2004, DOING SOCIAL PSYCHOL, P229, DOI DOI 10.1037/13620-005
   Smith JA, 1996, PSYCHOL HEALTH, V11, P261, DOI 10.1080/08870449608400256
   Smith JA, 2015, BRIT J PAIN, V9, P41, DOI 10.1177/2049463714541642
   St Claire L., 2012, SOCIAL CURE IDENTITY, P75
   Toikko T, 2016, SOC WORK MENT HEALTH, V14, P292, DOI 10.1080/15332985.2015.1038411
   TURNER JC, 1994, PERS SOC PSYCHOL B, V20, P454, DOI 10.1177/0146167294205002
   Williston SK, 2019, INT J SOC PSYCHIATR, V65, P458, DOI 10.1177/0020764019858651
   Zerubavel N, 2012, PSYCHOTHERAPY, V49, P482, DOI 10.1037/a0027824
NR 54
TC 0
Z9 0
U1 0
U2 0
PU WILEY
PI HOBOKEN
PA 111 RIVER ST, HOBOKEN 07030-5774, NJ USA
SN 1473-3145
EI 1746-1405
J9 COUNS PSYCHOTHER RES
JI Couns. Psychother. Res.
DI 10.1002/capr.12569
EA JUL 2022
PG 12
WC Psychology, Clinical
WE Emerging Sources Citation Index (ESCI)
SC Psychology
GA 3I5QT
UT WOS:000832771800001
OA Green Published
DA 2022-08-31
ER

PT J
AU Gomez, B
   Fernandez-Alvarez, J
   Garcia, F
AF Gomez, Beatriz
   Fernandez-Alvarez, Javier
   Garcia, Fernando
TI Implementing routine outcome monitoring in the treatment of a patient
   with obsessive-compulsive disorder
SO JOURNAL OF CLINICAL PSYCHOLOGY
LA English
DT Article; Early Access
DE Cognitive-Integrative psychotherapy; obsessive-compulsive disorder;
   routine outcome monitoring
ID EMOTION REGULATION; PSYCHOMETRIC PROPERTIES; PSYCHOLOGICAL TREATMENT;
   INTERPERSONAL PROBLEMS; DIFFICULTIES; INVENTORY; SYMPTOMS
AB This work presents a case study in which Cognitive-Integrative psychotherapy was used to treat a patient with obsessive-compulsive disorder with the implementation of routine outcome monitoring (ROM) at Aigle Foundation in Argentina. The patient, a 34-year-old female with a university degree reports having obsessive ideas about dirt or pollution, causing harm to others, and religious and superstitious topics on a daily basis. The therapeutic process carried out during the first 17 psychotherapy sessions is described: construction of the therapeutic alliance, psychoeducation, and main interventions. The purpose of the article is to describe a case in which the measures' results did not show clinically relevant improvement even though the clinical indicators assessed by the therapist and the patient's subjective evaluation were positive. The article, shows the application of ROM during the supervision process, proposes interpretations of these results, and discusses decision-making processes in the light of this discrepancy.
C1 [Gomez, Beatriz; Fernandez-Alvarez, Javier; Garcia, Fernando] Aigle Fdn, Av Federico Lacroze 2056, RA-1426 Buenos Aires, DF, Argentina.
RP Gomez, B (corresponding author), Aigle Fdn, Av Federico Lacroze 2056, RA-1426 Buenos Aires, DF, Argentina.
EM fundacion@aigle.org.ar
CR Belloch A., 2009, REV PSICOPATOLOGIA P, V14, P95, DOI DOI 10.5944/RPPC.V0L.14.NUM.2.2009.4069
   Belloch A., 2003, INT J CLIN HLTH PSYC, V3, P235
   Boswell JF, 2015, PSYCHOTHER RES, V25, P6, DOI 10.1080/10503307.2013.817696
   Brenlla ME., 2006, PAID S, P11
   de Jong K, 2021, CLIN PSYCHOL REV, V85, DOI 10.1016/j.cpr.2021.102002
   de Jong K, 2016, ADM POLICY MENT HLTH, V43, P292, DOI 10.1007/s10488-014-0589-6
   Derogatis L., 1994, SYMPTOM CHECKLIST 90, Vthird
   Desmet M, 2021, PSYCHOTHER RES, V31, P882, DOI 10.1080/10503307.2020.1865584
   Fergus TA, 2014, J OBSESS-COMPULS REL, V3, P243, DOI 10.1016/j.jocrd.2014.06.001
   Fernandez de la Cruz L, 2013, J ANXIETY DISORD, V27, P204, DOI 10.1016/j.janxdis.2013.01.004
   Fernandez-Alvarez H., 2018, ESTUDIOS CASOS PSICO, P129
   Fernandez-Alvarez H.., 2008, INTEGRACI N SALUD ME, P23
   Fernandez-Alvarez H, 2016, AM PSYCHOL, V71, P820, DOI 10.1037/amp0000100
   Fisher PL, 2020, J AFFECT DISORDERS, V275, P94, DOI 10.1016/j.jad.2020.06.019
   Hannan C, 2005, J CLIN PSYCHOL, V61, P155, DOI 10.1002/jclp.20108
   HOROWITZ LM, 1988, J CONSULT CLIN PSYCH, V56, P885, DOI 10.1037/0022-006X.56.6.885
   Huppert JD, 2009, DEPRESS ANXIETY, V26, P39, DOI 10.1002/da.20506
   Jackson D. N., 2009, DAPP BQ DIMENSIONAL
   Kaiser T, 2018, ADM POLICY MENT HLTH, V45, P765, DOI 10.1007/s10488-018-0862-1
   Lambert M.J., 2004, ADM SCORING MANUAL O
   Lambert MJ, 2011, PSYCHOTHERAPY, V48, P72, DOI 10.1037/a0022238
   Lavender JM, 2017, ASSESSMENT, V24, P197, DOI 10.1177/1073191115601218
   Lutz W., 2021, BERGIN GARFIELDS HDB, P89
   Lutz W, 2022, ANNU REV CLIN PSYCHO, V18, P71, DOI 10.1146/annurev-clinpsy-071720-014821
   Lutz W, 2022, J CONSULT CLIN PSYCH, V90, P90, DOI 10.1037/ccp0000642
   Mataix-Cols D, 2020, JAMA PSYCHIAT, V77, P9, DOI 10.1001/jamapsychiatry.2019.2335
   Sanchez RO, 2009, REV ARGENT CLIN PSIC, V18, P265
   Ost LG, 2015, CLIN PSYCHOL REV, V40, P156, DOI 10.1016/j.cpr.2015.06.003
   Rachman SJ, 1980, OBSESSIONS COMPULSIO
   Rosa-Alcazar AI, 2008, CLIN PSYCHOL REV, V28, P1310, DOI 10.1016/j.cpr.2008.07.001
   Salazar J, 2010, J PERS DISORD, V24, P499, DOI 10.1521/pedi.2010.24.4.499
   Skapinakis P, 2016, LANCET PSYCHIAT, V3, P730, DOI 10.1016/S2215-0366(16)30069-4
   Timpano KR, 2010, J COGN PSYCHOTHER, V24, P151, DOI 10.1891/0889-8391.24.3.151
   Yap K, 2018, J CLIN PSYCHOL, V74, P695, DOI 10.1002/jclp.22553
NR 34
TC 0
Z9 0
U1 0
U2 0
PU WILEY
PI HOBOKEN
PA 111 RIVER ST, HOBOKEN 07030-5774, NJ USA
SN 0021-9762
EI 1097-4679
J9 J CLIN PSYCHOL
JI J. Clin. Psychol.
DI 10.1002/jclp.23418
EA JUL 2022
PG 14
WC Psychology, Clinical
WE Social Science Citation Index (SSCI)
SC Psychology
GA 3D0OE
UT WOS:000829011400001
PM 35869865
DA 2022-08-31
ER

PT J
AU Demir, S
   Schwarz, F
   Kaiser, T
AF Demir, Selin
   Schwarz, Franziska
   Kaiser, Tim
TI Therapy from my point of view: A case illustration of routine outcome
   monitoring and feedback in psychotherapeutic interventions
SO JOURNAL OF CLINICAL PSYCHOLOGY
LA English
DT Article; Early Access
DE case illustration; patient-reported outcome measures (PROM); routine
   outcome monitoring and feedback
ID PROGRESS FEEDBACK; CLIENTS
AB Lately, the use of patient-reported outcome measures (PROM) to adapt and improve ongoing psychotherapeutic treatments has become more widespread. Their main purpose is to support data-informed, collaborative treatment decisions which include the patient's point of view on their progress. In case of nonresponse or deterioration, these systems are able to warn clinicians and guide the process "back on track" in treatment. In this case illustration, the Greifswald Psychotherapy Navigator System (GPNS) detected the deterioration of 19-year-old Sarah during the first eight sessions of cognitive-behavioral therapy for social anxiety and depression. Here, the GPNS helped the therapist gain insight as to how Sarah's social anxiety affected their treatment and adjust her strategy accordingly. Using the symptom curves and progress scales of the GPNS, the therapist was able to then address her patient's struggles in detail during their sessions and with her supervisor. After adapting her therapeutic approach, the patient's deterioration could be averted while simultaneously strengthening their communication in the process. Clinical implications and the benefits of using PROM systems for evidence-based personalization of psychotherapy are presented.
C1 [Demir, Selin; Schwarz, Franziska; Kaiser, Tim] Univ Greifswald, Inst Psychol, Dept Clin Psychol & Psychotherapy, Franz Mehringstr 47, D-17489 Greifswald, Germany.
RP Demir, S (corresponding author), Univ Greifswald, Inst Psychol, Dept Clin Psychol & Psychotherapy, Franz Mehringstr 47, D-17489 Greifswald, Germany.
EM selin.demir@uni-greifswald.de
FU Projekt DEAL
FX Open Access funding enabled and organized by Projekt DEAL.
CR Bovendeerd B, 2022, PSYCHOTHER RES, V32, P710, DOI 10.1080/10503307.2021.2015637
   Bovendeerd B, 2019, BMJ OPEN, V9, DOI 10.1136/bmjopen-2018-025701
   Brattland H, 2019, J COUNS PSYCHOL, V66, P234, DOI 10.1037/cou0000320
   de Jong K, 2021, CLIN PSYCHOL REV, V85, DOI 10.1016/j.cpr.2021.102002
   Hannan C, 2005, J CLIN PSYCHOL, V61, P155, DOI 10.1002/jclp.20108
   Hartmann A., 2003, PSYCHOTHER PSYCH MED, V53, pT67
   Hatfield D, 2010, CLIN PSYCHOL PSYCHOT, V17, P25, DOI 10.1002/cpp.656
   Horowitz LM, 2020, PSYCHOSOMATICS, V61, P713, DOI 10.1016/j.psym.2020.04.008
   Lambert MJ, 2018, PSYCHOTHERAPY, V55, P520, DOI 10.1037/pst0000167
   Lambert MJ, 2015, PSYCHOTHERAPY, V52, P381, DOI 10.1037/pst0000027
   Lutz W, 2019, BEHAV RES THER, V120, DOI 10.1016/j.brat.2019.103438
   Rosellini AJ, 2019, PSYCHOL ASSESSMENT, V31, P59, DOI 10.1037/pas0000649
   Stewart S, 2015, J PSYCHOTHER INTEGR, V25, P236, DOI 10.1037/a0039639
NR 13
TC 0
Z9 0
U1 0
U2 0
PU WILEY
PI HOBOKEN
PA 111 RIVER ST, HOBOKEN 07030-5774, NJ USA
SN 0021-9762
EI 1097-4679
J9 J CLIN PSYCHOL
JI J. Clin. Psychol.
DI 10.1002/jclp.23408
EA JUL 2022
PG 12
WC Psychology, Clinical
WE Social Science Citation Index (SSCI)
SC Psychology
GA 2R8XK
UT WOS:000821388900001
PM 35795899
DA 2022-08-31
ER

PT J
AU Bhandari, A
   Sriram, S
AF Bhandari, Anahita
   Sriram, Sujata
TI Novice therapist, the client and therapy: Integrating the triad
SO COUNSELLING & PSYCHOTHERAPY RESEARCH
LA English
DT Article; Early Access
DE client characteristics; novice therapists; practice topics;
   psychotherapy; psychotherapy and counselling approaches; therapeutic
   process; training; training topics
ID RANDOMIZED CLINICAL-TRIAL; COUNSELOR; SELF; PSYCHOTHERAPISTS;
   INCOMPETENCE; SUPERVISION; ALLIANCE; FEELINGS; HEALTH; MODEL
AB Therapy process research focuses on understanding how therapy is conducted by professionals in the field. It is a nascent field of psychotherapy enquiry in India. This paper explores how novice therapists in India perceive their clients, and how this influences the process of therapy. In depth interviews were conducted with ten novice therapists, with less than sixyears of practice experience, from Mumbai, India. The data was thematically analysed. The data revealed that therapists' perceptions of their clients were defined by socio-demographic features of age and gender, along with presenting complaints and personal attributes. Participants had defined beliefs about good clients as contrasted with difficult ones. Distinct preferences for particular client types were identified. The antecedents to these beliefs were attributed to the therapist's worldview, their training and the supervision received. These views, and the conceptualisation of the client, influenced the choice of client, the process of therapy and how they proceeded with sessions, and their methods of referral. The data from the study has implications for therapist training, supervision and further research.
C1 [Bhandari, Anahita; Sriram, Sujata] Tata Inst Social Sci, Sch Human Ecol, Mumbai, Maharashtra, India.
RP Bhandari, A (corresponding author), Tata Inst Social Sci, Sch Human Ecol, Mumbai, Maharashtra, India.
EM anahitabhandari@gmail.com; sujatasriram@gmail.com
CR Alfonsson S, 2018, COGN BEHAV THERAPY, V47, P206, DOI 10.1080/16506073.2017.1369559
   Anderson KN, 2019, AM J ORTHOPSYCHIAT, V89, P104, DOI 10.1037/ort0000342
   Anderson T, 2016, PSYCHOTHER RES, V26, P511, DOI 10.1080/10503307.2015.1049671
   Anker MG, 2009, J CONSULT CLIN PSYCH, V77, P693, DOI 10.1037/a0016062
   Atiq Rafay, 2006, Psychiatry (Edgmont), V3, P53
   Attia M, 2017, OPEN REV EDUC RES, V4, P33, DOI 10.1080/23265507.2017.1300068
   Bennett-Levy J, 2018, COGN BEHAV THERAPY, V47, P185, DOI 10.1080/16506073.2018.1434678
   Bernard H.R., 2018, RES METHODS ANTHR QU
   Beutler L.E., 1990, SYSTEMATIC TREATMENT
   Beutler LE, 2012, J PSYCHOTHER INTEGR, V22, P255, DOI 10.1037/a0029695
   Bhargava S., 2016, COUNSELLING INDIA PP, P13
   Bhatt G., 2010, THESIS U SHEFFIELD
   Bhide A, 2020, INDIAN J PSYCHIAT, V62, P8299, DOI 10.4103/psychiatry.IndianJPsychiatry_811_19
   Bhola P, 2017, CLIN SUPERV, V36, P182, DOI 10.1080/07325223.2016.1233478
   Bhola P, 2012, ASIA PAC J COUNS PSY, V3, P161, DOI 10.1080/21507686.2012.703957
   Bogdan R. C., 1997, QUALITATIVE RES ED
   Bohart AC, 2013, BERGIN GARFIELDS HDB, P219, DOI DOI 10.1093/SCHBUL/SBP148
   Bohra N, 2015, INDIAN J PSYCHIAT, V57, pS239, DOI 10.4103/0019-5545.161485
   Braun V., 2006, THEMATIC ANAL ANALYS, V3, P77, DOI [10.1191/1478088706qp063oa, DOI 10.1191/1478088706QP063OA]
   BRITTEN N, 2000, QUALITATIVE RES HLTH, V2, P11
   Cheung S.K.I, 2013, HLTH PROFESSIONALSPE
   Chilisa, 2011, INDIGENOUS RES METHO
   Clarke V, 2013, PSYCHOLOGIST, V26, P120
   DAVIS CS, 1977, J COUNS PSYCHOL, V24, P472, DOI 10.1037/0022-0167.24.6.472
   Dorre A, 2006, COUNS VALUES, V51, P66, DOI 10.1002/j.2161-007X.2006.tb00066.x
   Dougall Jennifer L, 2011, Am J Psychother, V65, P249
   Duggal C., 2016, COUNSELLING INDIA RE, P35
   Harun MM, 2021, PERTANIKA J SOC SCI, V29, P155, DOI 10.47836/pjssh.29.S1.09
   Hollingshead AB, 2007, AM J PUBLIC HEALTH, V97, P1756
   HORVATH AO, 1993, J CONSULT CLIN PSYCH, V61, P561, DOI 10.1037/0022-006X.61.4.561
   Kar N, 2003, OCCUP ENVIRON MED, V60, P225, DOI 10.1136/oem.60.3.225-a
   Kumary A, 2008, COUNS PSYCHOL Q, V21, P19, DOI 10.1080/09515070801895626
   Lambert MJ., 2013, BERGIN GARFIELDS HDB, V6th ed
   LEWIS KN, 1981, J COUNS PSYCHOL, V28, P309, DOI 10.1037/0022-0167.28.4.309
   Lum W, 2002, CONTEMP FAM THER, V24, P181, DOI 10.1023/A:1014385908625
   Mann S., 2016, RES INTERVIEW REFLEC
   Maxwell J.A., 2012, QUALITATIVE RES DESI, V41
   McLeod, 2001, QUALITATIVE RES COUN
   Mondal M, 2021, PSYCHOL STUD, V66, P408, DOI 10.1007/s12646-021-00626-7
   Moustakas C., 1994, PHENOMENOLOGICAL RES
   Norcross J.C., 2005, HDB PSYCHOTHERAPY IN, V2nd Edn, DOI DOI 10.1093/MED:PSYCH/9780195165791.003.0001
   Orlinsky DE, 2001, AUST PSYCHOL, V36, P139, DOI 10.1080/00050060108259646
   ORLINSKY DE, 2005, PSYCHOTHERAPISTS DEV
   Patton M.Q., 2002, QUALITATIVE RES EVAL, V3rd
   Pereira M., 2017, INT J INDIAN PSYCHOL, V4, P65
   Pontin D, 2000, RES PROCESS NURSING
   Punch K.F., 2013, INTRO SOCIAL RES QUA
   Qutoshi SB., 2018, J ED ED DEV, V5, P215
   Rangarajan R., 2013, THESIS TATA I SOC SC
   Ronnestad MH, 2003, J CAREER DEV, V30, P5, DOI 10.1177/089484530303000102
   Rooney R., 1992, STRATEGIES WORK INVO
   Rosen DC, 2012, J COUNS PSYCHOL, V59, P185, DOI 10.1037/a0027045
   Schofield W., 1986, PSYCHOTHERAPY PURCHA
   Sedgwick D., 2001, INTRO JUNGIAN PSYCHO
   Shallcross AJ, 2010, BEHAV RES THER, V48, P921, DOI 10.1016/j.brat.2010.05.025
   Sharir D., 2017, THESIS
   Srinath S, 2019, INDIAN J PSYCHIAT, V61, P158, DOI 10.4103/psychiatry.IndianJPsychiatry_580_18
   Sriram S., 2016, COUNSELLING INDIA PP, P113
   Sriram S., 2016, COUNSELLING INDIA PP, P217
   Stebbins RA, 2001, EXPLORATORY RES SOCI
   Stoltenberg C. D., 2011, IDM SUPERVISION INTE
   Theriault A, 2009, CAN J COUNS, V43, P105
   Theriault A, 2005, COUNS PSYCHOTHER RES, V5, P11, DOI 10.1080/14733140512331343840
   Theriault A, 2006, COUNS PSYCHOL Q, V19, P313, DOI 10.1080/09515070601090113
   Thriault A., 2008, EUROPEAN J QUALITATI, V3, P19
   Varma V K, 1982, Indian J Psychiatry, V24, P209
   Vummidi S., 2016, COUNSELLING INDIA PP, P55
   Wadhwa S., 2005, OUTLOOK MAGAZINE
   Yanow D., 2015, INTERPRETATION METHO
   Zane N, 2014, ASIAN AM J PSYCHOL, V5, P66, DOI 10.1037/a0036078
   Zerubavel N, 2012, PSYCHOTHERAPY, V49, P482, DOI 10.1037/a0027824
NR 71
TC 0
Z9 0
U1 2
U2 2
PU WILEY
PI HOBOKEN
PA 111 RIVER ST, HOBOKEN 07030-5774, NJ USA
SN 1473-3145
EI 1746-1405
J9 COUNS PSYCHOTHER RES
JI Couns. Psychother. Res.
DI 10.1002/capr.12548
EA MAY 2022
PG 16
WC Psychology, Clinical
WE Emerging Sources Citation Index (ESCI)
SC Psychology
GA 1P4VB
UT WOS:000802007100001
DA 2022-08-31
ER

PT J
AU Seabrook, M
AF Seabrook, Michelle
TI 'The Golden Question'. Addressing supervisee self-care in clinical
   supervision
SO COUNSELLING & PSYCHOTHERAPY RESEARCH
LA English
DT Article; Early Access
DE clinical supervision; discourse analysis; IPA; self-care; sequential
   qualitative method
ID NARRATIVES; DISCLOSURE; WELLNESS
AB Objectives: The purpose of this study was to explore how supervisee self-care is, or is not, addressed in the clinical supervision of counsellors and psychotherapists. The aims of the study were as follows: (1) to analyse the process and dialogue used to address supervisee self-care in clinical supervision; (2) to explore supervisee and supervisor experiences and understanding of how self-care is addressed in clinical supervision; and (3) to investigate how addressing supervisee self-care can be enhanced or maintained and how this can be implemented into training and practice.
   Method: Four established supervision dyads with experienced practitioners took part. Twelve supervision sessions were analysed using a discursive psychology approach to discourse analysis. Participants were then interviewed; the data were analysed using interpretative phenomenological analysis.
   Results: The findings from the discourse analysis demonstrate how discourse can enhance or limit addressing self-care. The findings from the analysis of the supervisor interviews resulted in the following superordinate themes: 'I am here', 'Where are you?' and 'We're the instruments'. The findings from the supervisee interviews resulted in two superordinate themes: 'Me, myself and I' and 'You and I'.
   Conclusions: There is an interplay between the experience of the supervisor and supervisee and the dialogue used to address self-care in clinical supervision. The implications for practice and training are discussed via 'The Golden Question' that encapsulates the findings.
C1 [Seabrook, Michelle] Univ Chester, Chester, Cheshire, England.
RP Seabrook, M (corresponding author), Univ Chester, Chester, Cheshire, England.
EM michelle.mscp@gmail.com
CR Adams M., 2014, MYTH UNTROUBLED THER
   BACP, 2018, ETH FRAM COUNS PROF
   Barnett JE, 2007, PROF PSYCHOL-RES PR, V38, P603, DOI 10.1037/0735-7028.38.6.603
   Beddoe L, 2017, CLIN SUPERV, V36, P88, DOI 10.1080/07325223.2017.1295894
   Beinart H., 2017, EFFECTIVE SUPERVISOR
   Blount A.J., 2016, PROFESSIONAL COUNSEL, V6, P360
   British Association for Counselling and Psychotherapy (BACP), 2002, ETH FRAM GOOD PRACT
   Carroll M., 2014, EFFECTIVE SUPERVISIO
   Coleiro AC, 2022, COUNS PSYCHOL Q, DOI 10.1080/09515070.2021.2023098
   Cook RM, 2019, CLIN SUPERV, V38, P202, DOI 10.1080/07325223.2019.1608344
   Dart A.M., 2018, THESIS U LEICESTER
   Doyle K.A., 2017, THESIS VIRGINIA TECH
   Ellis MV, 2017, CLIN SUPERV, V36, P20, DOI 10.1080/07325223.2017.1297752
   Finan S, 2022, COUNS PSYCHOTHER RES, V22, P43, DOI 10.1002/capr.12483
   Foreman T., 2018, J MENTAL HEALTH COUN, V40, P142, DOI [10.17744/mehc.40.2.04, DOI 10.17744/MEHC.40.2.04]
   Frost N. A., 2011, QUAL RES PSYCHOL, V8, P115, DOI DOI 10.1080/14780887.2011.572728
   Gallagher S., 2015, THESIS DUBLIN BUSINE
   Goodyear R. K, 2019, FUNDAMENTALS CLIN SU
   Greene MJ, 2014, QUAL REP, V19
   Gunn JE, 2012, TRAIN EDUC PROF PSYC, V6, P229, DOI 10.1037/a0030805
   Hayden S.C., 2015, PROFESSIONAL COUNSEL, V5, P529
   Hepburn A., 2017, TRANSCRIBING SOCIAL
   Hutchby I, 2019, COUNS PSYCHOTHER RES, V19, P167, DOI 10.1002/capr.12206
   Jefferson G., 2004, CONVERSATION ANAL ST, P13, DOI DOI 10.1075/PBNS.125.02JEF
   Kiyimba N., 2016, PALGRAVE HDB ADULT M, P520
   Knox S, 2015, CLIN SUPERV, V34, P151, DOI 10.1080/07325223.2015.1086462
   Ledingham MD, 2019, ASIA PAC J COUNS PSY, V10, P125, DOI 10.1080/21507686.2019.1634600
   Lenz AS, 2010, CLIN SUPERV, V29, P228, DOI 10.1080/07325223.2010.518511
   Lyddon WJ, 2001, J COUNS DEV, V79, P269, DOI 10.1002/j.1556-6676.2001.tb01971.x
   MacMahon P., 2020, THESIS MIDDLESEX U M
   Malinowski A.J., 2014, SELF CARE MENTAL HLT
   McCann I.L., 1990, J TRAUMA STRESS, V3, P131, DOI DOI 10.1007/BF00975140
   Mehr KE, 2015, TRAIN EDUC PROF PSYC, V9, P44, DOI 10.1037/tep0000028
   Merriman J, 2015, J COUNS DEV, V93, P370, DOI 10.1002/jcad.12035
   Moore M., 2018, THESIS OLD DOMINION
   Morse JM, 2010, QUAL INQ, V16, P483, DOI 10.1177/1077800410364741
   Norcross J.C., 2018, LEAVING IT OFFICE GU, DOI 10.1111/j.1365-2850.2008.01284.x
   North GJ, 2013, COUNS PSYCHOTHER RES, V13, P61, DOI 10.1080/14733145.2012.687386
   Posluns K, 2020, INT J ADV COUNS, V42, P1, DOI 10.1007/s10447-019-09382-w
   Reiser RP, 2017, CLIN SUPERV, V36, P102, DOI 10.1080/07325223.2017.1295895
   Ronnestad MH, 2019, COUNS PSYCHOTHER RES, V19, P214, DOI 10.1002/capr.12198
   Simionato GK, 2018, J CLIN PSYCHOL, V74, P1431, DOI 10.1002/jclp.22615
   Simpson-Southward C, 2017, CLIN PSYCHOL PSYCHOT, V24, P1228, DOI 10.1002/cpp.2084
   Singh-Pillay N, 2019, COUNS PSYCHOTHER RES, V19, P83, DOI 10.1002/capr.12203
   Smith J. A., 2009, INTERPRETATIVE PHENO
   Spong S, 2010, COUNS PSYCHOTHER RES, V10, P67, DOI 10.1080/14733140903177052
   Tay D, 2014, APPROACHES TO LANGUAGE, CULTURE, AND COGNITION: THE INTERSECTION OF COGNITIVE LINGUISTICS AND LINGUISTIC ANTHROPOLOGY, P251
   Thompson A., 2019, PRACTICE, V31, P1, DOI [10.10 80/09503153.2018.1558196, DOI 10.1080/09503153.2018.1558196]
   UKCP, 2019, UKCP CODE ETHICS PRO
   Watkins CE, 2020, COUNS PSYCHOTHER RES, V20, P190, DOI 10.1002/capr.12287
   Wiggins S., 2017, DISCURSIVE PSYCHOL T
   Wrape ER, 2017, PSYCHOANAL PSYCHOTHE, V31, P37, DOI 10.1080/02668734.2016.1261927
NR 52
TC 0
Z9 0
U1 0
U2 0
PU WILEY
PI HOBOKEN
PA 111 RIVER ST, HOBOKEN 07030-5774, NJ USA
SN 1473-3145
EI 1746-1405
J9 COUNS PSYCHOTHER RES
JI Couns. Psychother. Res.
DI 10.1002/capr.12543
EA MAY 2022
PG 18
WC Psychology, Clinical
WE Emerging Sources Citation Index (ESCI)
SC Psychology
GA 1M6DJ
UT WOS:000800057300001
DA 2022-08-31
ER

PT J
AU Teichman, Y
   Berant, E
   Shenkman, G
   Ramot, G
AF Teichman, Yona
   Berant, Ety
   Shenkman, Geva
   Ramot, Guy
TI Supervisees' perspectives on the contribution of supervision to
   psychotherapy outcomes
SO COUNSELLING & PSYCHOTHERAPY RESEARCH
LA English
DT Article; Early Access
DE didactic input; mix design; psychotherapy outcome; supervisees'
   perspective; supervisory bond
ID CLINICAL SUPERVISION; WORKING ALLIANCE; VALIDATION; VARIABLES; TRAINEES;
   GENDER; MODEL; COMPETENCE; EXPERIENCE; THERAPIST
AB Objective: The aim of this study was to examine supervisees' perspectives about the contribution of two predefined aspects of supervision, supervisory bond (SB) and didactic input of supervisor (DI), to their ascribed outcome of therapy.
   Method: Supervisees anonymously assessed the SB, supervisors' DI and their contribution to therapy outcome. Assessment was quantitative and qualitative. The supervisory aspects were assessed using a questionnaire constructed for this study. Perceived contribution was evaluated by two scaled questions, and themes generated by an open question. Supervisees (n = 111) evaluated 16 supervisors and supervision's contribution to psychotherapy outcomes of 111 clients.
   Findings: Hierarchical regression showed that supervisees' age, supervisors' status and frequency of supervision accounted for 24% of the variance ascribed to outcome. SB and DI accounted for 51% of the variance. These values, which are higher than reported in the literature, may be attributed to the assessment of predefined aspects of supervision by the same assessor. Thematic analysis of the didactic input produced more themes than for the supervisory bond.
   Conclusion: Sociodemographic variables and supervisory relationship variables determine supervisees' evaluations of supervision's contribution to outcome.
   Implications for practice: Training and supervision may benefit from information obtained from quantitative and qualitative measures regarding these and other predefined variables related to supervision. The in-depth look at views and experiences shared by supervisees may advance training, practice and research.
C1 [Teichman, Yona; Berant, Ety; Shenkman, Geva; Ramot, Guy] Reichman Univ, Baruch Ivcher Sch Psychol, Herzliyya, Israel.
RP Teichman, Y (corresponding author), Reichman Univ, Baruch Ivcher Sch Psychol, Herzliyya, Israel.
EM yteichman@idc.ac.il; eberant@idc.ac.il; eva.shenkman@idc.ac.il;
   guyramot@gmail.com
OI Shenkman, Geva/0000-0002-5263-8888
CR Amer Psychological Assoc, 2015, AM PSYCHOL, V70, P33, DOI 10.1037/a0038112
   American Psychological Association, 2002, AM PSYCHOL, V57, P1060, DOI 10.1037/0003-066X.57.12.1060
   Aten JD, 2008, TRAIN EDUC PROF PSYC, V2, P1, DOI 10.1037/1931-3918.2.1.1
   Bambling M, 2014, WILEY INT HDB CLIN S, P445, DOI [10.1002/9781118846360.ch21, DOI 10.1002/9781118846360.CH21]
   Bambling M, 2006, PSYCHOTHER RES, V16, P317, DOI 10.1080/10503300500268524
   Barrett J, 2020, CLIN PSYCHOL-UK, V24, P3, DOI 10.1111/cp.12196
   Beinart H, 2014, WILEY INT HDB CLIN S, P257, DOI DOI 10.1002/9781118846360.CH11
   Bernard J. M., 2019, FUNDAMENTALS CLIN SU, V6th
   Bernhardt IS, 2019, PSYCHOTHER RES, V29, P959, DOI 10.1080/10503307.2018.1490972
   BORDIN ES, 1983, COUNS PSYCHOL, V11, P35, DOI 10.1177/0011000083111007
   Braun V., 2006, THEMATIC ANAL ANALYS, V3, P77, DOI [10.1191/1478088706qp063oa, DOI 10.1191/1478088706QP063OA]
   Braun V., 2014, COUNSELLING PSYCHOTH, P183
   Callahan JL, 2019, TRAIN EDUC PROF PSYC, V13, P153, DOI 10.1037/tep0000275
   Callahan JL, 2009, TRAIN EDUC PROF PSYC, V3, P72, DOI 10.1037/a0014294
   Calvert FL, 2020, PSYCHOTHER RES, V30, P228, DOI 10.1080/10503307.2018.1524169
   Castonguay LG, 2013, PSYCHOTHERAPY, V50, P52, DOI 10.1037/a0030898
   Cliffe T, 2016, CLIN PSYCHOL PSYCHOT, V23, P77, DOI 10.1002/cpp.1935
   Cummings JA, 2015, PSYCHOTHERAPY, V52, P158, DOI 10.1037/a0038712
   De Smet MM, 2020, J COUNS PSYCHOL, V67, P25, DOI 10.1037/cou0000362
   Diener MJ, 2015, PSYCHOTHERAPY, V52, P153, DOI 10.1037/a0038085
   Ellis MV, 2017, CLIN SUPERV, V36, P20, DOI 10.1080/07325223.2017.1297752
   Enlow PT, 2019, TRAIN EDUC PROF PSYC, V13, P206, DOI 10.1037/tep0000243
   Eubanks-Carter C, 2015, PSYCHOTHERAPY, V52, P169, DOI 10.1037/a0037596
   Falender C.A., 2004, AM PSYCHOL ASS
   Falender CA, 2004, J CLIN PSYCHOL, V60, P771, DOI 10.1002/jclp.20013
   Falender CA, 2007, PROF PSYCHOL-RES PR, V38, P232, DOI 10.1037/0735-7028.38.3.232
   Falender CA, 2017, AUST PSYCHOL, V52, P86, DOI 10.1111/ap.12265
   Falender CA, 2018, AM PSYCHOL, V73, P1240, DOI 10.1037/amp0000385
   Friedlander ML, 2015, PSYCHOTHERAPY, V52, P174, DOI 10.1037/a0037044
   Gatmon D, 2001, J MULTICULT COUNS D, V29, P102, DOI 10.1002/j.2161-1912.2001.tb00508.x
   Glisczinski D, 2018, J TRANSFORM EDUC, V16, P175, DOI 10.1177/1541344618777367
   Gonsalvez C.J., 2014, WILEY INT HDB CLIN S, P282, DOI [10.1002/9781118846360.ch12, DOI 10.1002/9781118846360.CH12]
   Goodyear RK, 2014, CLIN SUPERV, V33, P82, DOI 10.1080/07325223.2014.918914
   Gray LA, 2001, J COUNS PSYCHOL, V48, P371, DOI 10.1037/0022-0167.48.4.371
   Hess SA, 2008, PSYCHOTHER RES, V18, P400, DOI 10.1080/10503300701697505
   Hill C.E., 2013, TRAINING SUPERVISING
   Hill CE, 2017, COUNS PSYCHOL, V45, P7, DOI 10.1177/0011000016641192
   Hill CE, 2015, J COUNS PSYCHOL, V62, P184, DOI 10.1037/cou0000053
   Hindes Y.L., 2011, CAN J COUNS PSYCHOT, V45, P240
   HORVATH AO, 1989, J COUNS PSYCHOL, V36, P223, DOI 10.1037/0022-0167.36.2.223
   Jordan K, 2007, CLIN SUPERV, V25, P43, DOI 10.1300/J001v25n01_04
   Kangos KA, 2018, COUNS PSYCHOL, V46, P821, DOI 10.1177/0011000018807128
   Kemer G, 2020, COUNS EDUC SUPERV, V59, P74, DOI 10.1002/ceas.12167
   Knox S., 2021, BERGIN GARFIELDS HDB, P327
   Knox S, 2015, CLIN SUPERV, V34, P151, DOI 10.1080/07325223.2015.1086462
   Kuhne F, 2019, BMC PSYCHOL, V7, DOI 10.1186/s40359-019-0327-7
   Ladany N, 2014, J CLIN PSYCHOL, V70, P1094, DOI 10.1002/jclp.22130
   Ladany N, 2013, COUNS PSYCHOL, V41, P28, DOI 10.1177/0011000012442648
   Lizzio A, 2009, STUD CONTIN EDUC, V31, P127, DOI 10.1080/01580370902927451
   Love P.K., 2020, J PSYCHOTHER INTEGR, V30
   McNeill B.W., 2016, SUPERVISION ESSENTIA, DOI [10.1037/14858-000, DOI 10.1037/14858-000]
   Mikocka-Walus AA, 2016, PSYCHOTHER RES, V26, P164, DOI 10.1080/10503307.2014.958598
   Milne D.L., 2014, WILEY INT HDB CLIN S, P3, DOI [10.1002/9781118846360.ch1, DOI 10.1002/9781118846360.CH12]
   Milne D, 2007, BRIT J CLIN PSYCHOL, V46, P437, DOI 10.1348/014466507X197415
   Orlinsky D.E., 2015, PSYCHOTHERAPY B, V50, P21
   Owen J, 2016, J COUNS PSYCHOL, V63, P12, DOI 10.1037/cou0000112
   Palomo M, 2010, BRIT J CLIN PSYCHOL, V49, P131, DOI 10.1348/014466509X441033
   Rabu M, 2016, PSYCHOTHER RES, V26, P737, DOI 10.1080/10503307.2015.1065354
   Roth A., 2008, COMPETENCES FRAMEWOR
   Rousmaniere TG, 2016, PSYCHOTHER RES, V26, P196, DOI 10.1080/10503307.2014.963730
   Sarnat J.E., 2016, SUPERVISION ESSENTIA
   Shannon J, 2019, INT J ADV COUNS, V41, P598, DOI 10.1007/s10447-019-09380-y
   Stoltenberg CD, 2010, COUNSEL PSYCHOTHER, P1
   Tangen JL, 2016, COUNS EDUC SUPERV, V55, P159, DOI 10.1002/ceas.12043
   Wampold B.E., 2010, BASIC PSYCHOTHERAPY
   Watkins CE, 2018, J PSYCHOTHER INTEGR, V28, P521, DOI 10.1037/int0000114
   Watkins CE, 2011, CLIN SUPERV, V30, P235, DOI 10.1080/07325223.2011.619417
   Watkins CE, 2015, PSYCHOANAL PSYCHOTHE, V29, P5, DOI 10.1080/02668734.2014.980305
   WATKINS CE, 1993, AM J PSYCHOTHER, V47, P58, DOI 10.1176/appi.psychotherapy.1993.47.1.58
   West S. G., 1995, STRUCTURAL EQUATION, DOI DOI 10.1086/602877
   Whipple J, 2020, SAGE OPEN, V10, DOI 10.1177/2158244019899047
   Wrape ER, 2015, TRAIN EDUC PROF PSYC, V9, P35, DOI 10.1037/tep0000014
   Zilcha-Mano S, 2018, BMC PSYCHIATRY, V18, DOI 10.1186/s12888-018-1934-1
NR 73
TC 0
Z9 0
U1 1
U2 1
PU WILEY
PI HOBOKEN
PA 111 RIVER ST, HOBOKEN 07030-5774, NJ USA
SN 1473-3145
EI 1746-1405
J9 COUNS PSYCHOTHER RES
JI Couns. Psychother. Res.
DI 10.1002/capr.12540
EA MAY 2022
PG 14
WC Psychology, Clinical
WE Emerging Sources Citation Index (ESCI)
SC Psychology
GA 1I2MC
UT WOS:000797067200001
DA 2022-08-31
ER

PT J
AU Abargil, M
   Tishby, O
AF Abargil, Maayan
   Tishby, Orya
TI Countertransference Awareness and Treatment Outcome
SO JOURNAL OF COUNSELING PSYCHOLOGY
LA English
DT Article; Early Access
DE countertransference management; outcome; supervision; CCRT
ID THERAPIST; ALLIANCE; RELIABILITY; MANAGEMENT; FEELINGS; VALIDITY; WORK
AB Countertransference (CT) is considered a central component in the therapy process. Research has shown that CT management does not reduce the number of CT manifestations in therapy, but it leads to better therapy outcomes. In this study, we examined therapists' awareness of their CT using a structured interview. Our hypotheses were (a) treatments in which therapists were more aware of their CT would have a better outcome and (b) different definitions of CT would be related to different therapy outcomes. Twenty-nine patients were treated by 19 therapists in 16 sessions of short-term psychodynamic therapy. We used the core conflictual relationship theme to measure CT, a special interview was developed to study CT awareness. Results show that awareness of CT defined as the relationship with the patient moderated 10 outcome measures and awareness of CT defined as the relationship with the patient that repeats therapist conflicts with significant others moderated three outcome measures We present examples from dyads in this study and discuss how awareness can help the therapist talk to and handle patient challenges.
   Public Significance Statement We found that countertransference awareness moderated the relationship between time and treatment outcome. Therefore, psychotherapists are encouraged to attend to their personal conflicts and to monitor their reactions to patients as a routine part of effective clinical practice. It is important to find out how therapists can become more aware of their countertransference and relationships with their patients.
C1 [Abargil, Maayan; Tishby, Orya] Hebrew Univ Jerusalem, Dept Psychol, IL-9190501 Mt Scopus, Israel.
RP Abargil, M (corresponding author), Hebrew Univ Jerusalem, Dept Psychol, IL-9190501 Mt Scopus, Israel.
EM abargilmaayan@gmail.com
OI Abargil, Maayan/0000-0001-8489-0052
FU Israeli Science Foundation (ISF) [1470/20]
FX This research was founded by the Israeli Science Foundation (ISF,
   1470/20). We have no known conflict of interest to disclose. The
   findings described in the article were presented at the annual
   conference of the Israeli Society for Psychotherapy Research conference
   at Jerusalem, February 2020.
CR Abargil M, 2022, CLIN PSYCHOL PSYCHOT, V29, P1001, DOI 10.1002/cpp.2680
   Abargil M, 2021, J PSYCHOTHER INTEGR, V31, P1, DOI 10.1037/int0000205
   Abargil M, 2021, PSYCHOANAL PSYCHOL, V38, P68, DOI 10.1037/pap0000312
   Abu Baker K, 1999, FAM PROCESS, V38, P55, DOI 10.1111/j.1545-5300.1999.00055.x
   Atzil-Slonim D, 2015, CLIN PSYCHOL PSYCHOT, V22, P502, DOI 10.1002/cpp.1903
   BATTLE CC, 1966, AM J PSYCHOTHER, V20, P184, DOI 10.1176/appi.psychotherapy.1966.20.1.184
   Bauer DJ, 2005, MULTIVAR BEHAV RES, V40, P373, DOI 10.1207/s15327906mbr4003_5
   Bimont D, 2018, COUNS PSYCHOL Q, V31, P243, DOI 10.1080/09515070.2017.1300135
   Colli A, 2015, CURR OPIN PSYCHIATR, V28, P46, DOI 10.1097/YCO.0000000000000119
   Cologon J, 2017, ADM POLICY MENT HLTH, V44, P614, DOI 10.1007/s10488-017-0790-5
   Dahl HSJ, 2016, PSYCHOTHER PSYCHOSOM, V85, P309, DOI 10.1159/000444647
   Dahl HSJ, 2017, CLIN PSYCHOL PSYCHOT, V24, P462, DOI 10.1002/cpp.2015
   Edition F., 2013, DIAGN STAT MAN MENT, V21, P591
   Eubanks CF, 2018, PSYCHOTHERAPY, V55, P508, DOI 10.1037/pst0000185
   Fatter DM, 2013, PSYCHOTHER RES, V23, P502, DOI 10.1080/10503307.2013.797124
   Gait S, 2019, PSYCHODYN PRACT, V25, P256, DOI 10.1080/14753634.2019.1643961
   Gelso CJ, 2021, PSYCHOTHER RES, DOI 10.1080/10503307.2021.1968529
   Gelso CJ., 2007, COUNTERTRANSFERENCE, DOI [10.4324/9780203936979, DOI 10.4324/9780203936979]
   Gross R, 2015, ISR J PSYCHIATR REL, V52, P33
   Hayes JA, 2001, J CLIN PSYCHOL, V57, P1041, DOI 10.1002/jclp.1072
   Hayes JA, 2018, PSYCHOTHERAPY, V55, P496, DOI 10.1037/pst0000189
   Heimann P, 1950, INT J PSYCHOANAL, V31, P81
   Horowitz L.M., 2013, APA PSYCTESTS, DOI [10.1037/t02278-000, DOI 10.1037/T02278-000]
   Lambert MJ, 1996, CLIN PSYCHOL PSYCHOT, V3, P249, DOI 10.1002/(SICI)1099-0879(199612)3:4<249::AID-CPP106>3.0.CO;2-S
   Lecrubier Y, 1997, EUR PSYCHIAT, V12, P224, DOI 10.1016/S0924-9338(97)83296-8
   Lindqvist K, 2017, ASSESSMENT, V24, P907, DOI 10.1177/1073191116632336
   Lingiardi V, 2015, PSYCHOTHERAPY, V52, P228, DOI 10.1037/a0037919
   Luborsky L., 1998, UNDERSTANDING TRANSF, P15, DOI DOI 10.1037/10250-002
   Luborsky L., 1984, PRINCIPLES PSYCHOANA
   Luborsky L. A., 1977, COMMUNICATIVE STRUCT, P367, DOI 10.1007/978-1-4757-0492-1_16
   Norcross JC, 2018, PSYCHOTHERAPY, V55, P303, DOI 10.1037/pst0000193
   Pinheiro J., 2014, NLME
   Raudenbush SW., 2002, ADV QUANTITATIVE TEC
   Reading RA, 2019, PSYCHOANAL PSYCHOL, V36, P115, DOI 10.1037/pap0000213
   REICH A, 1960, INT J PSYCHOANAL, V41, P389
   Renik Owen, 1993, P135
   Rosenberger EW, 2002, J COUNS PSYCHOL, V49, P221, DOI 10.1037//0022-0167.49.2.221
   Ryan A, 2012, PSYCHOTHER RES, V22, P289, DOI 10.1080/10503307.2011.650653
   Safran JD, 2003, CONTEMP PSYCHOANAL, V39, P449
   Sandler J, 1976, INT REV PSYCHOANALYS, V3, P43
   Sodano SM, 2011, J PERS ASSESS, V93, P62, DOI 10.1080/00223891.2010.528482
   Tishby O, 2022, PSYCHOTHER RES, V32, P29, DOI 10.1080/10503307.2020.1862934
   Tishby O, 2014, PSYCHOTHER RES, V24, P360, DOI 10.1080/10503307.2014.893068
   Victor SE, 2016, J PSYCHOPATHOL BEHAV, V38, P582, DOI 10.1007/s10862-016-9547-9
   Williams EN, 2008, PSYCHOTHER RES, V18, P139, DOI 10.1080/10503300701691656
NR 45
TC 0
Z9 0
U1 0
U2 0
PU AMER PSYCHOLOGICAL ASSOC
PI WASHINGTON
PA 750 FIRST ST NE, WASHINGTON, DC 20002-4242 USA
SN 0022-0167
EI 1939-2168
J9 J COUNS PSYCHOL
JI J. Couns. Psychol.
DI 10.1037/cou0000620
EA MAY 2022
PG 12
WC Psychology, Educational; Psychology, Applied
WE Social Science Citation Index (SSCI)
SC Psychology
GA 1C9QB
UT WOS:000793446000001
PM 35549276
DA 2022-08-31
ER

PT J
AU Son, E
   Ellis, MV
   Hutman, H
AF Son, Eunjung
   Ellis, Michael, V
   Hutman, Heidi
TI Supervisees' Nondisclosure in South Korea and the United States: A
   Cross-Cultural Comparison
SO COUNSELING PSYCHOLOGIST
LA English
DT Article
DE clinical supervision; supervisee nondisclosure; cross-cultural
   comparison; supervisory working alliance; Asian cultural values
ID ITEM RESPONSE THEORY; CLINICAL SUPERVISION; PSYCHOTHERAPY SUPERVISION;
   SELF-DISCLOSURE; EXPERIENCES; VALIDATION; CONFLICT; ALLIANCE; TRAINEES;
   WORKING
AB This study investigated the effects of supervisee characteristics (rejection attachment), the supervisory relationship (supervisory working alliance, role conflict), and Asian cultural values on supervisee nondisclosure (clinically related and supervision related nondisclosures) for South Korean and U.S. American supervisees. Participants were 474 predominantly female supervisees in counseling and clinical psychology programs (227 South Korean, 247 U.S. American). Three major findings emerged: (a) the four predictors collectively predicted both types of supervisee nondisclosure jointly in both countries, (b) the supervisory working alliance predicted the two types of supervisee nondisclosure jointly in both countries, and (c) post hoc tests suggested that the supervisory working alliance mediated the relations of role conflict and rejection attachment with supervisee nondisclosure in both countries, and the relation of Asian cultural values with supervisee nondisclosure for South Korean supervisees. Implications for theory, research, and practice are discussed.
C1 [Son, Eunjung] Keimyung Univ, Coll Social Sci, Dept Psychol, 1095 Dalgubeol Daero, Daegu 42601, South Korea.
   [Ellis, Michael, V] Univ Albany, Dept Educ & Counseling Psychol, Albany, NY USA.
   [Hutman, Heidi] Temple Univ, Dept Psychol Studies Educ, Philadelphia, PA 19122 USA.
RP Son, E (corresponding author), Keimyung Univ, Coll Social Sci, Dept Psychol, 1095 Dalgubeol Daero, Daegu 42601, South Korea.
EM ejsohn@kmu.ac.kr
OI Son, Eunjung/0000-0003-1890-3075
FU Ministry of Education of the Republic of Korea; National Research
   Foundation of Korea [NRF-2017S1A5A2A01023385]
FX The author(s) disclosed receipt of the following financial support for
   the research, authorship, and/or publication of this article: This work
   was supported by the Ministry of Education of the Republic of Korea and
   the National Research Foundation of Korea (NRF-2017S1A5A2A01023385).
CR AEgisdottir S, 2008, COUNS PSYCHOL, V36, P188, DOI 10.1177/0011000007305384
   [Anonymous], 2010, Am Psychol, V65, P493, DOI 10.1037/a0020168
   Bahrick A.S., 1990, THESIS U MICROFILMS, p1484B
   Bang Keeyeon, 2006, [Korean Journal Of Counseling And Psychotherapy, 한국심리학회지: 상담 및 심리치료], V18, P233
   Bang K, 2009, COUNS PSYCHOL, V37, P1042, DOI 10.1177/0011000009339341
   Bernard J., 2019, FUNDAMENTALS CLIN SU, V6th
   Bolin JH, 2014, J EDUC MEAS, V51, P335, DOI 10.1111/jedm.12050
   BORDIN ES, 1983, COUNS PSYCHOL, V11, P35, DOI 10.1177/0011000083111007
   Bowlby J., 2012, SECURE BASE
   Cai L, 2006, BRIT J MATH STAT PSY, V59, P173, DOI 10.1348/000711005X66419
   Chen JC, 2010, ASIAN AM J PSYCHOL, V1, P200, DOI 10.1037/a0020943
   Cohen J., 2003, APPL MULTIPLE REGRES, V3
   Crowell JA, 2016, HANDBOOK OF ATTACHMENT, 3 EDITION, P598
   Ellis M.V., 2016, 12 INT INT C CLIN SU
   Ellis MV, 2015, J COUNS PSYCHOL, V62, P621, DOI 10.1037/cou0000110
   Ellis MV, 2014, COUNS PSYCHOL, V42, P434, DOI 10.1177/0011000013508656
   Falender CA, 2014, TRAIN EDUC PROF PSYC, V8, P143, DOI 10.1037/tep0000066
   Fitch JC, 2010, CLIN SUPERV, V29, P20, DOI 10.1080/07325221003730319
   Foynes MM, 2014, PSYCHOL TRAUMA-US, V6, P134, DOI 10.1037/a0032098
   Gibson AS, 2019, J COUNS PSYCHOL, V66, P114, DOI 10.1037/cou0000295
   Goodman LA, 1961, ANN MATH STAT, V32, P148, DOI [10.1214/aoms/1177705148, DOI 10.1214/AOMS/1177705148]
   Gunn JE, 2012, TRAIN EDUC PROF PSYC, V6, P229, DOI 10.1037/a0030805
   HAASE RF, 1987, J COUNS PSYCHOL, V34, P404, DOI 10.1037/0022-0167.34.4.404
   Hess SA, 2008, PSYCHOTHER RES, V18, P400, DOI 10.1080/10503300701697505
   Hofstede G., 2011, CULTURES CONSEQUENCE, V41, DOI 10.1016/S0005-7967(02)00184-5
   HOLLAND BS, 1988, PSYCHOL BULL, V104, P145, DOI 10.1037/0033-2909.104.1.145
   HULIN CL, 1982, J APPL PSYCHOL, V67, P818, DOI 10.1037/0021-9010.67.6.818
   Hutman H, 2020, TRAIN EDUC PROF PSYC, V14, P308, DOI 10.1037/tep0000290
   Jakob M, 2014, PSYCHOTHER RES, V24, P42, DOI 10.1080/10503307.2013.816883
   Kang T, 2011, ASIA PAC EDUC REV, V12, P89, DOI 10.1007/s12564-010-9082-4
   Kim Bryan K, 2005, Cultur Divers Ethnic Minor Psychol, V11, P187, DOI 10.1037/1099-9809.11.3.187
   Kim HS, 2007, J PERS SOC PSYCHOL, V92, P1, DOI 10.1037/0022-3514.92.1.1
   Knox S, 2008, PSYCHOTHER RES, V18, P543, DOI 10.1080/10503300801982781
   Knox S, 2015, CLIN SUPERV, V34, P151, DOI 10.1080/07325223.2015.1086462
   Ladany N, 1996, J COUNS PSYCHOL, V43, P10, DOI 10.1037/0022-0167.43.1.10
   Linacre J M, 1999, J Outcome Meas, V3, P103
   Liu Y, 2014, BRIT J MATH STAT PSY, V67, P496, DOI 10.1111/bmsp.12030
   Mehr KE, 2015, TRAIN EDUC PROF PSYC, V9, P44, DOI 10.1037/tep0000028
   Menefee DS, 2014, J COUNS PSYCHOL, V61, P232, DOI 10.1037/a0035600
   Nelson ML, 2008, J COUNS PSYCHOL, V55, P172, DOI 10.1037/0022-0167.55.2.172
   OLK ME, 1992, J COUNS PSYCHOL, V39, P389, DOI 10.1037/0022-0167.39.3.389
   Park J., 2011, KOREAN J COUNSELING, V12, P129, DOI [10.15703/kjc.12.1.201103.129, DOI 10.15703/KJC.12.1.201103.129]
   Park YS, 2008, CULT DIVERS ETHN MIN, V14, P47, DOI 10.1037/1099-9809.14.1.47
   Samejima F, 1997, HDB MODERN ITEM RESP, P85, DOI [https://doi.org/10.1007/978-1-4757-2691-6_5, DOI 10.1007/978-1-4757-2691-6_5]
   Schug J, 2010, PSYCHOL SCI, V21, P1471, DOI 10.1177/0956797610382786
   Siembor M.J., 2012, 8 INT INT C CLIN SUP
   Son E, 2013, PSYCHOTHERAPY, V50, P189, DOI 10.1037/a0033115
   Son E, 2013, COUNS PSYCHOL, V41, P48, DOI 10.1177/0011000012442650
   Sung-Man Shin，, 2016, [Korean Journal Of Counseling And Psychotherapy, 한국심리학회지: 상담 및 심리치료], V28, P615
   Tracey TJG, 2012, PSYCHOTHERAPY, V49, P330, DOI 10.1037/a0026246
   Watkins CE, 2015, J PSYCHOTHER INTEGR, V25, P214, DOI 10.1037/a0039561
   Watkins Jr C. E., 1997, HDB PSYCHOTHERAPY SU, P447
   Webb A., 1998, BRIT J GUID COUNS, V26, P509, DOI [10.1080/03069889808253860, DOI 10.1080/03069889808253860]
   Wei MF, 2013, J COUNS PSYCHOL, V60, P625, DOI 10.1037/a0033413
   손승희, 2005, [Korean Journal Of Counseling And Psychotherapy, 한국심리학회지: 상담 및 심리치료], V17, P57
NR 55
TC 0
Z9 0
U1 0
U2 0
PU SAGE PUBLICATIONS INC
PI THOUSAND OAKS
PA 2455 TELLER RD, THOUSAND OAKS, CA 91320 USA
SN 0011-0000
EI 1552-3861
J9 COUNS PSYCHOL
JI Couns. Psychol.
PD MAY
PY 2022
VL 50
IS 4
BP 450
EP 476
DI 10.1177/00110000221074625
EA MAY 2022
PG 27
WC Psychology, Applied
WE Social Science Citation Index (SSCI)
SC Psychology
GA 1N4AZ
UT WOS:000791521400001
DA 2022-08-31
ER

PT J
AU Maass, U
   Kuhne, F
   Poltz, N
   Lorenz, A
   Ay-Bryson, DS
   Weck, F
AF Maass, Ulrike
   Kuehne, Franziska
   Poltz, Nadine
   Lorenz, Anna
   Ay-Bryson, Destina Sevde
   Weck, Florian
TI Live Supervision in Psychotherapy Training-A Systematic Review
SO TRAINING AND EDUCATION IN PROFESSIONAL PSYCHOLOGY
LA English
DT Article
DE psychotherapy; feedback; bug-in-the-eye; training; therapist competence
ID IN-THE-EAR; MOTIVATIONAL INTERVIEWING SKILLS; DIALECTICAL
   BEHAVIOR-THERAPY; ONE-WAY-MIRROR; FAMILY-THERAPY; CLINICAL SUPERVISION;
   IMMEDIATE REINFORCEMENT; COMMUNICATION-SYSTEM; LOOKING-GLASS; PHONE-INS
AB There is increasing interest in improving psychotherapy training using evidence-based supervision. One approach is live supervision (LS), in which the supervisor offers immediate feedback to the trainee (e.g., via microphone, text messages) during the session. This review summarizes the research on LS and its main results. The databases Web of Science Core Collection, PsycArticles, PsycBooks, PsycInfo, PSYNDEX, Psychology and Behavioral Sciences Collection, and PubMed were searched from inception to January 23, 2020 (including a backward search) and updated November 15, 2020. The inclusion criteria (i.e., main focus on LS, immediate feedback from a present supervisor, psychological setting) were met by k = 138 publications, including k = 8 randomized controlled trials (RCTs; N = 339). Two reviewers independently evaluated the RCTs' risk of bias using the revised Cochrane Risk-of-Bias Tool. Most publications had a family therapy background (59%), were categorized as nonempirical (55%), aimed primarily at describing or comparing specific LS methods (35%), and displayed positive views on LS (87%). Based on the RCTs, LS was superior to no-supervision in 78% of all comparisons, but only in 13% of the cases compared to a delayed supervision (DS) condition (i.e., regarding trainee skills, patient outcomes, or other variables). These results somewhat contradict the overall favorable views in the literature. However, the generalizability is limited due to a lack of high-quality studies and substantial heterogeneity in terms of LS methods, concepts, outcomes, and measurements. Ideas for more systematic research on LS regarding objectives and methods are proposed.
   Public Significance Statement This review summarizes research on live supervision (LS). LS is a form of supervision in psychotherapy training in which the supervisor observes the trainee's therapy session and provides immediate feedback. The review concludes that LS is probably as effective as delayed supervision (DS), although more high-quality research is needed.
C1 [Maass, Ulrike; Kuehne, Franziska; Poltz, Nadine; Lorenz, Anna; Ay-Bryson, Destina Sevde; Weck, Florian] Univ Potsdam, Dept Psychol Clin Psychol & Psychotherapy, Karl Liebknecht Str 24, D-14476 Potsdam, Germany.
RP Maass, U (corresponding author), Univ Potsdam, Dept Psychol Clin Psychol & Psychotherapy, Karl Liebknecht Str 24, D-14476 Potsdam, Germany.
EM ulrikemaass@uni-potsdam.de
OI Kuhne, Franziska/0000-0001-9636-5247
CR ADAMEK MS, 1994, J MUSIC THER, V31, P135, DOI 10.1093/jmt/31.2.135
   Alfonsson S, 2018, COGN BEHAV THERAPY, V47, P206, DOI 10.1080/16506073.2017.1369559
   Amer Psychological Assoc, 2015, AM PSYCHOL, V70, P33, DOI 10.1037/a0038112
   Andrews P, 2017, SOC WORK EDUC, V36, P299, DOI 10.1080/02615479.2016.1270929
   Augsburger, 2000, INT J INTENSIVE SHOR, V14, P75, DOI [10.1002/sho.159, DOI 10.1002/SHO.159]
   BAUM DD, 1976, COUNS EDUC SUPERV, V15, P309, DOI 10.1002/j.1556-6978.1976.tb02010.x
   BERGER M, 1982, FAM PROCESS, V21, P337, DOI 10.1111/j.1545-5300.1982.00337.x
   BERNARD JM, 1981, PROF PSYCHOL, V12, P740
   Birchler G.R., 1975, J MARRIAGE FAMILY CO, V1, P331, DOI 10.1111/j.1752-0606.1975.tb00103.x
   Bistline, 1982, THESIS COLL WILLIAM
   BOYLSTON WH, 1972, AM J PSYCHIAT, V129, P92, DOI 10.1176/ajp.129.1.92
   Bubenzer D.L., 1991, COUNS EDUC SUPERV, V30, P301, DOI 10.1002/j.1556-6978.1991.tb01212.x
   Burck C., 2010, MIRRORS REFLECTIONS, P141, DOI DOI 10.4324/9780429477300-9
   Cadima, 2019, CAD 2 1 1 COMP SOFTW
   CANADA RM, 1973, J COUNS PSYCHOL, V20, P395, DOI 10.1037/h0035342
   CARLSON KW, 1974, COUNS EDUC SUPERV, V13, P208, DOI 10.1002/j.1556-6978.1974.tb01955.x
   Carmel A, 2016, COGN BEHAV PRACT, V23, P221, DOI 10.1016/j.cbpra.2015.08.001
   Carpenter KM, 2012, J CONSULT CLIN PSYCH, V80, P560, DOI 10.1037/a0028362
   Champe J., 2003, FAMILY J, V11, P268, DOI [10.1177/1066480703252755, DOI 10.1177/1066480703252755]
   Charles LL, 2005, J MARITAL FAM THER, V31, P207, DOI 10.1111/j.1752-0606.2005.tb01564.x
   Colapinto, 1983, J STRATEGIC SYSTEMIC, V2, P12, DOI 10.1521/jsst.1983.2.2.12
   Colapinto J., 1988, HDB FAMILY THERAPY T, P17
   CONSTANTINE JA, 1984, J MARITAL FAM THER, V10, P95, DOI 10.1111/j.1752-0606.1984.tb00569.x
   COPPERSMITH EI, 1980, FAM PROCESS, V19, P411, DOI 10.1111/j.1545-5300.1980.00411.x
   CORMIER LS, 1982, PERS GUID J, V60, P486, DOI 10.1002/j.2164-4918.1982.tb00701.x
   CORNWELL M, 1981, FAM PROCESS, V20, P199, DOI 10.1111/j.1545-5300.1981.00199.x
   Costa L., 1994, COUNS EDUC SUPERV, V34, P30, DOI 10.1002/j.1556-6978.1994.tb00308.x
   Cumpston M, 2019, COCHRANE DB SYST REV, DOI 10.1002/14651858.ED000142
   Dankoski M.E., 2004, J FEM FAM THER, V15, P55, DOI 10.1300/J086v15n02_04
   Denton WH, 2011, J FAM THER, V33, P85, DOI 10.1111/j.1467-6427.2010.00518.x
   DOWD ET, 1974, COUNS EDUC SUPERV, V13, P190, DOI 10.1002/j.1556-6978.1974.tb01953.x
   ELIZUR J, 1990, J FAM THER, V12, P267, DOI 10.1046/j..1990.00393.x
   ELY NE, 1982, J PSYCHIAT EDUC, V6, P74
   Evans D., 1987, SOCIAL WORK ED, V6, P13
   Falender CA, 2018, AM PSYCHOL, V73, P1240, DOI 10.1037/amp0000385
   Falke SI, 2015, J MARITAL FAM THER, V41, P150, DOI 10.1111/jmft.12039
   FENELL DL, 1986, J MARITAL FAM THER, V12, P181, DOI 10.1111/j.1752-0606.1986.tb01635.x
   FOLLETTE WC, 1995, PROF PSYCHOL-RES PR, V26, P413, DOI 10.1037/0735-7028.26.4.413
   Ford A.E., 2008, DISS ABSTR INT
   FRANKEL BR, 1990, J MARITAL FAM THER, V16, P407, DOI 10.1111/j.1752-0606.1990.tb00059.x
   Gallant J.P., 1989, CLIN SUPERV, V7, P43, DOI [10.1300/J001v07n02_04, DOI 10.1300/J001V07N02_]
   GALLANT JP, 1991, RES SOCIAL WORK PRAC, V1, P175, DOI 10.1177/104973159100100205
   Geisser S., 2016, THESIS RUTGERS U
   GERSHENSON J, 1978, FAM PROCESS, V17, P225, DOI 10.1111/j.1545-5300.1978.00225.x
   Gold, 1996, CLIN SUPERVISOR, V14, P157, DOI 10.1300/J001v14n02_13
   Goodman, 1985, CLIN SUPERVISOR, V3, P43, DOI 10.1300/J001v03n02_04
   GORDON DA, 1975, BEHAV THER, V6, P130, DOI 10.1016/S0005-7894(75)80075-X
   Gottlieb M.C., 1995, HDB FAMILY PSYCHOL S, P561, DOI [10.1037/10172-032, DOI 10.1037/10172-032]
   Haber R, 2009, CLIN SUPERV, V28, P72, DOI 10.1080/07325220902832556
   HARDY KV, 1993, CONTEMP FAM THER, V15, P9, DOI 10.1007/BF00903484
   HARGRAVE TD, 1991, J MARITAL FAM THER, V17, P89, DOI 10.1111/j.1752-0606.1991.tb00868.x
   Hattie J, 2007, REV EDUC RES, V77, P81, DOI 10.3102/003465430298487
   HEATH AW, 1982, FAM PROCESS, V21, P187, DOI 10.1111/j.1545-5300.1982.00187.x
   HEATH AW, 1985, AM J FAM THER, V13, P27, DOI 10.1080/01926188508251261
   HEPPNER PP, 1994, J COUNS PSYCHOL, V41, P227
   Hodorowicz MT, 2020, RES SOCIAL WORK PRAC, V30, P382, DOI 10.1177/1049731519887438
   HOROWITZ M, 1979, PSYCHOSOM MED, V41, P209, DOI 10.1097/00006842-197905000-00004
   Hunt C, 2008, AUST PSYCHOL, V43, P121, DOI 10.1080/00050060801933402
   HUNT DD, 1980, J MED EDUC, V55, P964
   Jakob M, 2015, PSYCHOTHERAPEUT, V60, P210, DOI 10.1007/s00278-015-0021-z
   Jakob M, 2013, VERHALTENSTHERAPIE, V23, P170, DOI 10.1159/000354234
   Johnson, 1997, TCA J, V25, P10, DOI 10.1080/15564223.1997.12034490
   Jumper S.A., 1998, THESIS U N DAKOTA
   Kadieva VD, 2021, AM J FAM THER, V49, P148, DOI 10.1080/01926187.2020.1783386
   Kaplan R P, 1987, Clin Dermatol, V5, P43, DOI 10.1016/0738-081X(87)90048-4
   Kassis J.P., 1987, J STRATEGIC SYSTEMIC, V6, P33, DOI 10.1521/jsst.1987.6.4.33
   Khalafallah A, 2010, MEDITERR J HEMATOL I, V2, DOI 10.4084/MJHID.2010.005
   KIVLIGHAN DM, 1991, PROF PSYCHOL-RES PR, V22, P489
   KLITZKE MJ, 1991, BEHAV MODIF, V15, P113, DOI 10.1177/01454455910151007
   Koltz RL, 2012, QUAL REP, V17
   KORNER IN, 1952, J CONSULT PSYCHOL, V16, P81, DOI DOI 10.1037/H0061630
   Kuhne F, 2019, BMC PSYCHOL, V7, DOI 10.1186/s40359-019-0327-7
   Kuhne F, 2018, ACAD PSYCHIATR, V42, P773, DOI 10.1007/s40596-018-0886-6
   Kushnir T, 1997, CONTEMP FAM THER, V19, P553, DOI 10.1023/A:1026187122568
   Landis L.L., 1994, J COUNSELOR ED SUPER, V33, P210, DOI 10.1002/j.1556-6978.1994.tb00287.x
   Lee RE, 2004, J MARITAL FAM THER, V30, P61, DOI 10.1111/j.1752-0606.2004.tb01222.x
   Lewis, 1988, CLIN SUPERV, V6, P85, DOI [10.1300/J001v06n02_08, DOI 10.1300/J001V06N02_08]
   LEWIS W, 1989, J MARITAL FAM THER, V15, P323, DOI 10.1111/j.1752-0606.1989.tb00813.x
   LIDDLE HA, 1983, FAM PROCESS, V22, P477, DOI 10.1111/j.1545-5300.1983.00477.x
   LIDDLE HA, 1978, J MARRIAGE FAM COUNS, V4, P77, DOI 10.1111/j.1752-0606.1978.tb00543.x
   Locke LD, 2001, J MARITAL FAM THER, V27, P129, DOI 10.1111/j.1752-0606.2001.tb01146.x
   Lowe R, 2008, CONTEMP FAM THER, V30, P3, DOI 10.1007/s10591-007-9052-0
   MacKinnon, 1986, AUST NZ J FAM THER, V7, P133, DOI [10.1002/j.1467-8438.1986.tb01276.x, DOI 10.1002/J.1467-8438.1986.TB01276.X]
   Mauzey E., 2001, CLIN SUPERVISOR, V19, P109, DOI [10.1300/J001v19n02_06, DOI 10.1300/J001V19N02_06]
   MAUZEY E, 1997, CLIN SUPERVISOR, V15, P115, DOI DOI 10.1300/J001V15N02_09
   McClure, 1976, CANADIAN COUNSELOR, V10, P120
   MCCOLLUM EE, 1995, J MARITAL FAM THER, V21, P155, DOI 10.1111/j.1752-0606.1995.tb00150.x
   MCDANIEL SH, 1991, FAM PROCESS, V30, P459, DOI 10.1111/j.1545-5300.1991.00459.x
   MCDANIEL SH, 1983, FAM PROCESS, V22, P491, DOI 10.1111/j.1545-5300.1983.00491.x
   MCKENZIE PN, 1986, AM J FAM THER, V14, P293, DOI 10.1080/01926188608250652
   MEYERSTEIN I, 1977, FAM PROCESS, V16, P477, DOI 10.1111/j.1545-5300.1977.00477.x
   Meyerstein I., 1987, J STRATEGIC SYSTEMIC, V6, P39, DOI [10.1521/jsst.1987.6.1.39, DOI 10.1521/JSST.1987.6.1.39]
   Miller K.L., 2002, J COLL COUNSELING, V5, P187, DOI 10.1002/j.2161-1882.2002.tb00221.x
   Milne D, 2007, BRIT J CLIN PSYCHOL, V46, P437, DOI 10.1348/014466507X197415
   Moher David, 2009, BMJ, V339, pb2535, DOI 10.1136/bmj.b2535
   MONTALVO B, 1973, FAM PROCESS, V12, P343, DOI 10.1111/j.1545-5300.1973.00343.x
   Moody S, 2014, COUNS EDUC SUPERV, V53, P19, DOI 10.1002/j.1556-6978.2014.00046.x
   Moorhouse A, 2002, J FAM THER, V24, P46, DOI 10.1111/1467-6427.00200
   Moorhouse A, 2001, J MARITAL FAM THER, V27, P241, DOI 10.1111/j.1752-0606.2001.tb01160.x
   Moorhouse A, 1999, J FAM THER, V21, P407, DOI 10.1111/1467-6427.00128
   Moyers TB, 2005, J SUBST ABUSE TREAT, V28, P19, DOI 10.1016/j.jsat.2004.11.001
   Nadan Y, 2020, FAM PROCESS, V59, P997, DOI 10.1111/famp.12573
   Neukrug E.S., 1991, COUNS EDUC SUPERV, V31, P132, DOI [10.1002/j.1556-6978.1991.tb00151.x, DOI 10.1002/J.1556-6978.1991.TB00151.X]
   Olin G., 1983, ISSUES TRAINING MARR, P107
   Oppenheimer, 1998, FAM J, V6, P61, DOI [10.1177/1066480798061013, DOI 10.1177/1066480798061013]
   Orwin RG, 1994, HDB RES SYNTHESIS, P139
   Pantermuehl RM, 2015, BEHAV ANAL PRACT, V8, P219, DOI 10.1007/s40617-015-0059-y
   Piercy F.P., 1983, ISSUES TRAINING MARR, P115
   PIERCY FP, 1986, CONTEMP FAM THER, V8, P171, DOI 10.1007/BF00902944
   Probst T, 2018, J CLIN PSYCHOL, V74, P509, DOI 10.1002/jclp.22519
   Quinn P.F., 1971, THESIS LOYOLA U CHIC
   RICKERT VC, 1978, SOC CASEWORK-JCSW, V59, P131, DOI 10.1177/104438947805900301
   Rizvi SL, 2016, CLIN CASE STUD, V15, P243, DOI 10.1177/1534650116635272
   ROBERTS J, 1989, J MARITAL FAM THER, V15, P397, DOI 10.1111/j.1752-0606.1989.tb00825.x
   Roberts J., 1982, THESIS U MASSACHUSET
   Ron K, 1996, CONTEMP FAM THER, V18, P69, DOI 10.1007/BF02196851
   Rousmaniere T., 2016, USING TECHNOLOGY ENH, P157, DOI [10.1002/9781119268499.ch10, DOI 10.1002/9781119268499.CH10]
   Rousmaniere T, 2016, COGN BEH THER, V9, DOI 10.1017/S1754470X15000690
   Rousmaniere T, 2013, CLIN SUPERV, V32, P40, DOI 10.1080/07325223.2013.778683
   Rousmaniere T, 2014, J CLIN PSYCHOL, V70, P1082, DOI 10.1002/jclp.22129
   Saltzburg S, 2010, FAM SOC, V91, P293, DOI 10.1606/1044-3894.4008
   SALVENDY JT, 1984, CAN J PSYCHIAT, V29, P302, DOI 10.1177/070674378402900404
   Scherl CR, 2000, AM J FAM THER, V28, P275, DOI 10.1080/01926180050081702
   Schroll J.T., 1992, CLIN SUPERV, V9, P1, DOI [10.1300/J001v09n01_01, DOI 10.1300/J001V09N01_01]
   Schulz KF, 2010, J PHARMACOL PHARMACO, V1, P100, DOI [10.1016/j.ijsu.2011.09.004, 10.4103/0976-500X.72352, 10.1016/j.jclinepi.2010.02.005, 10.1186/1741-7015-8-18]
   Schwartz R.C., 1988, HDB FAMILY THERAPY T, P183
   Shilts L., 1994, J SYSTEMIC THERAPIES, V13, P39, DOI 10.1521/jsyt.1994.13.4.39
   SILVERMAN MS, 1974, COUNS EDUC SUPERV, V13, P256, DOI 10.1002/j.1556-6978.1974.tb01967.x
   Silverthorn BC, 2009, J MARITAL FAM THER, V35, P406, DOI 10.1111/j.1752-0606.2009.00124.x
   SMITH CW, 1991, AM J FAM THER, V19, P250, DOI 10.1080/01926189108250856
   SMITH D, 1980, J FAM THER, V2, P379, DOI 10.1046/j.1467-6427.1980.00539.x
   Smith JL, 2007, AM J DRUG ALCOHOL AB, V33, P163, DOI 10.1080/00952990601091150
   Smith JL, 2012, J CONSULT CLIN PSYCH, V80, P450, DOI 10.1037/a0028176
   Smith RC, 1998, J MARITAL FAM THER, V24, P113, DOI 10.1111/j.1752-0606.1998.tb01066.x
   SPERLING MB, 1986, COUNS EDUC SUPERV, V25, P183, DOI 10.1002/j.1556-6978.1986.tb00666.x
   STUMPHAUZER JS, 1971, BEHAV THER, V2, P249, DOI 10.1016/S0005-7894(71)80013-8
   Tanana MJ, 2019, J MED INTERNET RES, V21, DOI 10.2196/12529
   Thurber, 2005, THESIS BRIGHAM YOUNG
   TODTMAN DA, 1988, J MARITAL FAM THER, V14, P201, DOI 10.1111/j.1752-0606.1988.tb00736.x
   Vezer E, 2021, TRAIN EDUC PROF PSYC, V15, P250, DOI 10.1037/tep0000308
   WALKER JR, 1985, J COUNS DEV, V63, P578, DOI 10.1002/j.1556-6676.1985.tb00686.x
   WARD CH, 1962, J MED EDUC, V37, P1128
   WARD CH, 1960, ARCH GEN PSYCHIAT, V3, P357
   WARK L, 1995, AM J FAM THER, V23, P25, DOI 10.1080/01926189508251333
   Wark L., 1995, CLIN SUPERVISOR, V13, P145, DOI 10.1300/J001v13n01_11
   Watkins CE, 2020, COUNS PSYCHOTHER RES, V20, P190, DOI 10.1002/capr.12287
   Weck F, 2017, COGN BEH THER, V10, DOI 10.1017/S1754470X17000046
   Weck F, 2016, CLIN PSYCHOL PSYCHOT, V23, P386, DOI 10.1002/cpp.1968
   West J.D., 1993, COUNS EDUC SUPERV, V33, P127, DOI [10.1002/j.1556-6978.1993.tb00275.x, DOI 10.1002/J.1556-6978.1993.TB00275.X]
   West J.D., 1989, CONSELLOR ED SUPERVI, V29, P25, DOI 10.1002/j.1556-6978.1989.tb01131.x
   Westheafer, 1990, AUST NZ J FAM THER, V11, P147, DOI [10.1002/j.1467-8438.1990.tb00812.x, DOI 10.1002/J.1467-8438.1990.TB00812.X]
   Westheafer, 1984, AUSTR J FAMILY THERA, V5, P169, DOI 10.1002/j.1467-8438.1984.tb00146.x
   Wong Y.-L.S., 1997, CLIN SUPERVISOR, V15, P145, DOI [10.1300/J001v15n01_11, DOI 10.1300/J001V15N01_11]
   Wright L.M., 1983, J STRATEGIC SYSTEMIC, V2, P40, DOI 10.1521/jsst.1983.2.2.40
   WRIGHT LM, 1986, J MARITAL FAM THER, V12, P187, DOI 10.1111/j.1752-0606.1986.tb01636.x
   YOUNG J, 1989, AUSTR NZ J FAMILY TH, V10, P69, DOI DOI 10.1002/J.1467-8438.1989.TB00743.X
   ZARSKI JJ, 1991, J MARITAL FAM THER, V17, P133, DOI 10.1111/j.1752-0606.1991.tb00876.x
   Zullo E.G., 2015, DISS ABSTR INT B
NR 158
TC 0
Z9 0
U1 2
U2 2
PU EDUCATIONAL PUBLISHING FOUNDATION-AMERICAN PSYCHOLOGICAL ASSOC
PI WASHINGTON
PA 750 FIRST ST, NE, WASHINGTON, DC 20002-4242 USA
SN 1931-3918
EI 1931-3926
J9 TRAIN EDUC PROF PSYC
JI Train. Educ. Prof. Psychol.
PD MAY
PY 2022
VL 16
IS 2
SI SI
BP 130
EP 142
DI 10.1037/tep0000390
PG 13
WC Psychology, Educational
WE Social Science Citation Index (SSCI)
SC Psychology
GA 2D7PB
UT WOS:000811732900006
DA 2022-08-31
ER

PT J
AU Taylor, JM
   Neimeyer, GJ
AF Taylor, Jennifer M.
   Neimeyer, Greg J.
TI The Development of the Professional Competencies Scale: Foundational,
   Functional, and Continuing Competencies
SO TRAINING AND EDUCATION IN PROFESSIONAL PSYCHOLOGY
LA English
DT Article
DE competence; professional psychology; scale development; factor analysis;
   cube model
ID SELF-CARE; PSYCHOLOGY; EDUCATION; CULTURE; ORIENTATION; MODEL
AB Competence is of paramount importance to training in professional psychology, yet little research has addressed the development of psychometrically sound instruments for assessing competence, despite repeated calls for work in this area. Many current graduate school and internship training programs rely on cumulated hours of supervised clinical training and successful coursework completion as indicators of graduate student success, indicators that are widely regarded as poor proxies for the valid assessment of actual competence (Fouad et al., 2009). The present study aimed to address this gap by developing a measure that follows from one of the leading conceptualizations of competence in the field of professional psychology today. Results from an exploratory factor analysis of 491 psychotherapists revealed three related domains of professional competence: foundational, functional, and continuing competencies. These results were later used as a guide for confirmatory factor analyses (CFAs) with cohorts of 471 board-certified psychologists and two samples of predoctoral interns and fellows (N = 647 and 264). Results from the CFAs led to a 10-item Professional Competencies Scale (PCS) with excellent fit and strong reliability and validity (see Supplemental Appendix A). Current limitations of the instrument are noted and recommendations are explored in relation to the domains of training and practice, with attention to the important role of a continuing commitment to ongoing professional development.
C1 [Taylor, Jennifer M.] Univ Utah, Dept Educ Psychol, 1721 Campus Ctr Dr,Room 3220, Salt Lake City, UT 84112 USA.
   [Neimeyer, Greg J.] Amer Psychol Assoc, Washington, DC 20036 USA.
RP Taylor, JM (corresponding author), Univ Utah, Dept Educ Psychol, 1721 Campus Ctr Dr,Room 3220, Salt Lake City, UT 84112 USA.
EM Jennifer.M.Taylor@utah.edu
CR American Psychological Association (APA), 2006, APA TASK FORC ASS CO
   Belar CD, 2009, TRAIN EDUC PROF PSYC, V3, pS63, DOI 10.1037/a0017541
   Brown RC, 2018, J CLIN PSYCHOL, V74, P649, DOI 10.1002/jclp.22537
   Brucato B, 2009, J CONSTR PSYCHOL, V22, P269, DOI 10.1080/10720530903113805
   Cox DR, 2019, PROF PSYCHOL-RES PR, V50, P113, DOI 10.1037/pro0000232
   Davis DA, 2006, JAMA-J AM MED ASSOC, V296, P1094, DOI 10.1001/jama.296.9.1094
   Davis DE, 2018, PSYCHOTHERAPY, V55, P89, DOI 10.1037/pst0000160
   Dowd E.T., 2001, BEHAV ANAL TODAY, V2, P15, DOI [10.1037/h0099904, DOI 10.1037/H0099904]
   Dunning David, 2004, Psychol Sci Public Interest, V5, P69, DOI 10.1111/j.1529-1006.2004.00018.x
   Edwards H.P., 2000, PSYCHOL SECTORAL WOR, P1
   Fouad NA, 2009, TRAIN EDUC PROF PSYC, V3, pS5, DOI 10.1037/a0015832
   Fuertes JN, 2000, MEAS EVAL COUNS DEV, V33, P157, DOI 10.1080/07481756.2000.12069007
   Grus CL, 2016, TRAIN EDUC PROF PSYC, V10, P198, DOI 10.1037/tep0000126
   Hatcher RL, 2007, TRAIN EDUC PROF PSYC, V1, P49, DOI 10.1037/1931-3918.1.1.49
   Hojat M, 2009, ACAD MED, V84, P1066, DOI 10.1097/ACM.0b013e3181acf25f
   Hu LT, 1999, STRUCT EQU MODELING, V6, P1, DOI 10.1080/10705519909540118
   Kaslow NJ, 2009, TRAIN EDUC PROF PSYC, V3, pS27, DOI 10.1037/a0015833
   Kegel K, 2014, CULT DIVERS ETHN MIN, V20, P469, DOI 10.1037/a0034746
   Kerns RD, 2009, TRAIN EDUC PROF PSYC, V3, P212, DOI 10.1037/a0016753
   Lichtenberg JW, 2007, PROF PSYCHOL-RES PR, V38, P474, DOI 10.1037/0735-7028.38.5.474
   Lilienfeld SO, 2020, CLIN PSYCHOL-SCI PR, V27, DOI 10.1111/cpsp.12352
   Lin L., 2016, DEMOGRAPHICS US PSYC
   Mahoney MJ, 1997, PROF PSYCHOL-RES PR, V28, P14, DOI 10.1037/0735-7028.28.1.14
   Melchert TP, 1996, J COUNS DEV, V74, P640, DOI 10.1002/j.1556-6676.1996.tb02304.x
   Neimeyer GJ, 2019, PROF PSYCHOL-RES PR, V50, P95, DOI 10.1037/pro0000225
   Roberts MC, 2005, PROF PSYCHOL-RES PR, V36, P355, DOI 10.1037/0735-7028.36.4.355
   Rodolfa E, 2005, PROF PSYCHOL-RES PR, V36, P347, DOI 10.1037/0735-7028.36.4.347
   Schaffer J.B., 2010, PROFESSIONAL PSYCHOL, V41, P295, DOI [10.1037/a0020424, DOI 10.1037/0735-7028.36.4.347]
   Schulte AC, 2009, TRAIN EDUC PROF PSYC, V3, pS54, DOI 10.1037/a0017155
   Stoltenberg CD, 2005, AM PSYCHOL, V60, P857, DOI 10.1037/0003-066X.60.8.85
   Tabachnick B. G., 2007, USING MULTIVARIATE S, V5
   Taylor JM, 2019, COUNS PSYCHOL Q, V32, P169, DOI 10.1080/09515070.2018.1428169
   Taylor JM, 2015, PROF PSYCHOL-RES PR, V46, P385, DOI 10.1037/pro0000027
   Ullmann CA, 1947, AM PSYCHOL, V2, P173, DOI 10.1037/h0061681
   WEBSTER TG, 1971, AM PSYCHOL, V26, P1016, DOI 10.1037/h0032256
NR 35
TC 0
Z9 0
U1 0
U2 0
PU EDUCATIONAL PUBLISHING FOUNDATION-AMERICAN PSYCHOLOGICAL ASSOC
PI WASHINGTON
PA 750 FIRST ST, NE, WASHINGTON, DC 20002-4242 USA
SN 1931-3918
EI 1931-3926
J9 TRAIN EDUC PROF PSYC
JI Train. Educ. Prof. Psychol.
PD MAY
PY 2022
VL 16
IS 2
SI SI
BP 112
EP 120
DI 10.1037/tep0000383
PG 9
WC Psychology, Educational
WE Social Science Citation Index (SSCI)
SC Psychology
GA 2D7PB
UT WOS:000811732900004
DA 2022-08-31
ER

PT J
AU Spannargard, A
   Fagernas, S
   Alfonsson, S
AF Spannargard, Asa
   Fagernas, Simon
   Alfonsson, Sven
TI Self-perceived clinical competence, gender and workplace setting predict
   burnout among psychotherapists
SO COUNSELLING & PSYCHOTHERAPY RESEARCH
LA English
DT Article; Early Access
DE burnout; carers; clinical supervision; mental health; psychotherapy
ID PSYCHOSOCIAL WORK CHARACTERISTICS; MENTAL-HEALTH; IMPROVING ACCESS;
   SUPERVISION; INVENTORY; PROFESSIONALS; SATISFACTION; THERAPISTS; IMPACT;
   BASE
AB Work-related stress, or burnout, is elevated among healthcare staff but the specific risk factors for psychotherapists are not clear, which makes it difficult to design interventions to target this population. Therefore, the aim of this study was to investigate a set of background variables and work-related risk factors for burnout among psychotherapists. Potential protective factors such as level of education, number of years in the profession and access to clinical supervision were investigated. Symptoms of burnout were measured with the Copenhagen Burnout Inventory, and data were collected from 327 psychotherapists. In this group, 62% reported moderate or high levels of burnout symptoms, with significantly higher levels of personal- and work-related burnout than client-related burnout. Being female, having low self-perceived competence and working in the public sector were associated with higher levels of burnout. Other factors, such as age, work experience, level of education or having clinical supervision, were not associated with burnout after controlling for gender, perceived competence and workplace setting. These results confirm previous research that underlines the importance of perceived competence and control over one's work environment, and that women are at higher risk of burnout, possibly because of factors outside of work. The importance of perceived competence as a protective factor suggests that methods that increase therapeutic competence may play an important role in countering work-related stress. In conclusion, there may be a need to continue to develop and integrate specific burnout prevention interventions for psychotherapists.
C1 [Spannargard, Asa; Fagernas, Simon; Alfonsson, Sven] Ctr Psychotherapy Educ & Res, Ctr Psychiat Res, Dept Clin Neurosci, Karolinska Inst,Stockholm Hlth Care Serv,Reg Stoc, Liljeholmstorget 7, SE-11763 Stockholm, Sweden.
RP Spannargard, A (corresponding author), Ctr Psychotherapy Educ & Res, Ctr Psychiat Res, Dept Clin Neurosci, Karolinska Inst,Stockholm Hlth Care Serv,Reg Stoc, Liljeholmstorget 7, SE-11763 Stockholm, Sweden.
EM asa.spannargard@ki.se; sven.alfonsson@ki.se
OI Spannargard, Asa/0000-0002-9765-1269
CR Borritz M, 2005, J OCCUP ENVIRON MED, V47, P1015, DOI 10.1097/01.jom.0000175155.50789.98
   Borritz M, 2010, J OCCUP ENVIRON MED, V52, P964, DOI 10.1097/JOM.0b013e3181f12f95
   Caesar B, 2020, IRISH J MED SCI, V189, P1451, DOI 10.1007/s11845-020-02223-5
   Carpenter J, 2013, CHILD YOUTH SERV REV, V35, P1843, DOI 10.1016/j.childyouth.2013.08.014
   Cerrato J, 2018, FRONT PSYCHOL, V9, DOI 10.3389/fpsyg.2018.01330
   D'Souza F, 2011, BEHAV CHANGE, V28, P17, DOI 10.1375/bech.28.1.17
   Di Benedetto M, 2014, PSYCHOL HEALTH MED, V19, P705, DOI 10.1080/13548506.2013.861602
   Eliacin J, 2018, J MENT HEALTH, V27, P388, DOI 10.1080/09638237.2017.1417570
   Eng L, 2021, J CLIN PSYCHOL, V77, P2109, DOI 10.1002/jclp.23113
   Engebretsen KM, 2020, J EVAL CLIN PRACT, V26, P439, DOI 10.1111/jep.13288
   Engebretsen KM, 2019, J EVAL CLIN PRACT, V25, P1017, DOI 10.1111/jep.13244
   Finan S, 2022, COUNS PSYCHOTHER RES, V22, P43, DOI 10.1002/capr.12483
   Gartner FR, 2010, INT J NURS STUD, V47, P1047, DOI 10.1016/j.ijnurstu.2010.03.013
   Hammond TE, 2018, FRONT PSYCHOL, V8, DOI 10.3389/fpsyg.2017.01996
   Honda K., 2014, THESIS
   Johnson J, 2020, CLIN PSYCHOL-UK, V24, P223, DOI 10.1111/cp.12206
   KARASEK RA, 1979, ADMIN SCI QUART, V24, P285, DOI 10.2307/2392498
   Kristensen TS, 2005, WORK STRESS, V19, P192, DOI 10.1080/02678370500297720
   Lee J, 2011, PROF PSYCHOL-RES PR, V42, P252, DOI 10.1037/a0023319
   Lee MK, 2020, COUNS PSYCHOTHER RES, V20, P164, DOI 10.1002/capr.12245
   Lim N, 2010, J EMPLOYMENT COUNS, V47, P86, DOI 10.1002/j.2161-1920.2010.tb00093.x
   Maslach C, 2001, ANNU REV PSYCHOL, V52, P397, DOI 10.1146/annurev.psych.52.1.397
   McCormack HM, 2018, FRONT PSYCHOL, V9, DOI 10.3389/fpsyg.2018.01897
   Montgomery AP, 2021, RES NURS HEALTH, V44, P308, DOI 10.1002/nur.22114
   Morse G, 2012, ADM POLICY MENT HLTH, V39, P341, DOI 10.1007/s10488-011-0352-1
   O'Donovan A, 2011, AUST PSYCHOL, V46, P101, DOI 10.1111/j.1742-9544.2011.00033.x
   Peter R, 1998, J EPIDEMIOL COMMUN H, V52, P540, DOI 10.1136/jech.52.9.540
   Peterson U, 2008, J ADV NURS, V62, P84, DOI 10.1111/j.1365-2648.2007.04580.x
   Rupert PA, 2005, PROF PSYCHOL-RES PR, V36, P544, DOI 10.1037/0735-7028.36.5.544
   Rupert PA, 2012, PROF PSYCHOL-RES PR, V43, P495, DOI 10.1037/a0029420
   Schaufeli WB, 2001, PSYCHOL HEALTH, V16, P501, DOI 10.1080/08870440108405523
   Shanafelt TD, 2015, MAYO CLIN PROC, V90, P1600, DOI 10.1016/j.mayocp.2015.08.023
   Simionato GK, 2018, J CLIN PSYCHOL, V74, P1431, DOI 10.1002/jclp.22615
   Steel C, 2015, J MENT HEALTH, V24, P33, DOI 10.3109/09638237.2014.971145
   Thrush CR, 2021, EVAL HEALTH PROF, V44, P400, DOI 10.1177/0163278720934165
   Vredenburgh L.D., 1999, COUNS PSYCHOL, V12, P293, DOI [10.1080/09515079908254099, DOI 10.1080/09515079908254099]
   Walters JE, 2018, HUM SERV ORG MANAGE, V42, P437, DOI 10.1080/23303131.2018.1532371
   Watkins CE, 2012, J CONTEMP PSYCHOTHER, V42, P193, DOI 10.1007/s10879-011-9202-4
   Weigl M, 2016, J ADV NURS, V72, P1774, DOI 10.1111/jan.12948
   Westwood S, 2017, J MENT HEALTH, V26, P172, DOI 10.1080/09638237.2016.1276540
   Wilkinson Helen, 2017, Burn Res, V6, P18, DOI 10.1016/j.burn.2017.06.003
   Yang Y, 2020, PSYCHOTHERAPY, V57, P426, DOI 10.1037/pst0000317
NR 42
TC 0
Z9 0
U1 2
U2 2
PU WILEY
PI HOBOKEN
PA 111 RIVER ST, HOBOKEN 07030-5774, NJ USA
SN 1473-3145
EI 1746-1405
J9 COUNS PSYCHOTHER RES
JI Couns. Psychother. Res.
DI 10.1002/capr.12532
EA APR 2022
PG 9
WC Psychology, Clinical
WE Emerging Sources Citation Index (ESCI)
SC Psychology
GA 0I6JD
UT WOS:000779524000001
DA 2022-08-31
ER

PT J
AU Solness, CL
   Kivlighan, DM
AF Solness, Cara L.
   Kivlighan, D. Martin, III
TI Queering Group Therapy: A Phenomenological Participatory Design With
   Transgender and Nonbinary Individuals
SO PROFESSIONAL PSYCHOLOGY-RESEARCH AND PRACTICE
LA English
DT Article
DE group therapy; transgender; TGNC; participatory design
ID MENTAL-HEALTH; SOCIAL SUPPORT; ONLINE SAMPLE; CLIENTS; PSYCHOTHERAPY;
   EXPERIENCES; RESILIENCE; STRESS; RISK; GAY
AB Transgender, gender nonconforming, and nonbinary (TGNC/NB) individuals face higher rates of discrimination and violence than cisgender people, and as a result, experience higher rates of serious mental health concerns and isolation. Challenges with accessing affirming, competent psychological services are well documented. Group therapy could be one solution to some of these barriers; however, there is a lack of research examining group therapy for this population. Additionally, there is a paucity of community-based and qualitative research designs thus rendering TGNC/NB voices virtually silent. This community-based participatory approach used a semistructured focus group format and phenomenological thematic analysis to explore what TGNC/NB community members would like to see implemented in group therapy and group therapy research. Results offer guidance for practitioners of group therapy, considerations for group process, and group therapy research suggestions that will help maximize justice for the TGNC/NB community.
   Public Significance Statement These data from a single case study focus group provide suggestions for conducting research and group therapy with transgender and nonbinary (TGNB) individuals. Practitioners and researchers may want to consider forming groups centered on TGNB identities, avoid hospital and church locations, recognize the importance of community-based referrals, and consider adapting group norms such as contact outside of group. Emotional safety can be created through engaging with a TGNB supervisor, considering the impact of the stage of identity development, holding zero-tolerance policies for gender-based aggression, and addressing gender privilege.
C1 [Solness, Cara L.; Kivlighan, D. Martin, III] Univ Iowa, Dept Psychol & Quantitat Fdn, 361 Lindquist Ctr, Iowa City, IA 52242 USA.
RP Solness, CL (corresponding author), Univ Iowa, Dept Psychol & Quantitat Fdn, 361 Lindquist Ctr, Iowa City, IA 52242 USA.
EM cara-solness@uiowa.edu
OI Solness, Cara/0000-0002-8019-3521
CR American Psychological Association Task Force on Gender Identity and Gender Variance, 2009, REP TASK FORC GEND I
   Association for Lesbian Gay Bisexual and Transgender Issues in Counseling (ALGBTIC), 2009, ALGBTIC COMPETENCIES
   Benson KE, 2013, J FEM FAM THER, V25, P17, DOI 10.1080/08952833.2013.755081
   Bockting WO, 2013, AM J PUBLIC HEALTH, V103, P943, DOI 10.2105/AJPH.2013.301241
   Briggs PC, 2018, FRONT PSYCHIATRY, V9, DOI 10.3389/fpsyt.2018.00053
   Budge SL, 2014, J LGBTQ ISS COUNS, V8, P95, DOI 10.1080/15538605.2014.853641
   Budge SL, 2013, J CONSULT CLIN PSYCH, V81, P545, DOI 10.1037/a0031774
   Burlingame GM, 2017, INT J GROUP PSYCHOTH, V67, pS194, DOI 10.1080/00207284.2016.1218287
   Burlingame GM, 2011, PSYCHOTHERAPY, V48, P34, DOI 10.1037/a0022063
   Burnes TR, 2010, J LGBT ISS COUNS, V4, P135, DOI 10.1080/15538605.2010.524839
   Collins SE, 2018, AM PSYCHOL, V73, P884, DOI 10.1037/amp0000167
   DeBord K. A., 2017, HDB SEXUAL ORIENTATI, pXIV, DOI [10.1037/15959-000, DOI 10.1037/15959-000]
   Dickey LM, 2010, J SPEC GROUP WORK, V35, P236, DOI 10.1080/01933922.2010.492904
   Dickey LM, 2015, PROF PSYCHOL-RES PR, V46, P3, DOI 10.1037/a0038803
   Dispenza F, 2012, CAREER DEV Q, V60, P65, DOI 10.1002/j.2161-0045.2012.00006.x
   Ginicola MM, 2017, AFFIRMATIVE COUNSELING WITH LGBTQI+ PEOPLE, P1, DOI 10.1002/9781119375517
   Golub SA, 2010, J HEALTH PSYCHOL, V15, P1135, DOI 10.1177/1359105310364169
   Health Resources and Service Administration, HLTH PROF SHORT AR M
   Heck NC, 2017, PSYCHIAT CLIN N AM, V40, P157, DOI 10.1016/j.psc.2016.10.010
   Heck NC, 2015, PROF PSYCHOL-RES PR, V46, P30, DOI 10.1037/a0033134
   James S.E., 2016, REPORT 2015 US TRANS
   Lincoln YS, 1985, NATURALISTIC INQUIRY, DOI 10.1016/0147-1767(85)90062-8
   McCullough R, 2017, J COUNS DEV, V95, P423, DOI 10.1002/jcad.12157
   Merriam S.B., 2009, QUALITATIVE RES GUID
   Meyer IH, 2003, PSYCHOL BULL, V129, P674, DOI 10.1037/0033-2909.129.5.674
   Minkler M, 2004, HEALTH EDUC BEHAV, V31, P684, DOI 10.1177/1090198104269566
   Mizock L, 2016, PSYCHOL SEX ORIENTAT, V3, P148, DOI DOI 10.1037/SGD0000177
   National Center for Transgender Equality, UND TRANSG PEOPL BAS
   Owen JJ, 2011, PSYCHOTHERAPY, V48, P274, DOI 10.1037/a0022065
   Pflum S.R., 2015, PSYCHOL SEX ORIENTAT, V2, P281, DOI [DOI 10.1037/SGD0000122, 10.1037/sgd0000122]
   Rennie DL, 2012, PSYCHOL METHODS, V17, P385, DOI 10.1037/a0029250
   Sanchez FJ, 2009, J COUNS PSYCHOL, V56, P202, DOI 10.1037/a0014573
   Sevelius J., 2017, TRANSAFFIRMATIVE COU, P231
   Shelton K, 2011, J COUNS PSYCHOL, V58, P210, DOI 10.1037/a0022251
   Shipherd JC, 2010, J GAY LESBIAN MENT H, V14, P94, DOI 10.1080/19359701003622875
   Testa R.J., 2015, PSYCHOL SEX ORIENTAT, V2, P65, DOI [10.1037/sgd0000081, DOI 10.1037/SGD0000081]
   Testa RJ, 2014, J GAY LESBIAN MENT H, V18, P31, DOI 10.1080/19359705.2013.805177
   Yalom I.D., 2020, THEORY PRACTICE GROU
NR 38
TC 0
Z9 0
U1 2
U2 2
PU AMER PSYCHOLOGICAL ASSOC
PI WASHINGTON
PA 750 FIRST ST NE, WASHINGTON, DC 20002-4242 USA
SN 0735-7028
EI 1939-1323
J9 PROF PSYCHOL-RES PR
JI Prof. Psychol.-Res. Pract.
PD JUN
PY 2022
VL 53
IS 3
BP 215
EP 224
DI 10.1037/pro0000459
EA MAR 2022
PG 10
WC Psychology, Multidisciplinary
WE Social Science Citation Index (SSCI)
SC Psychology
GA 2D7OO
UT WOS:000772153500001
DA 2022-08-31
ER

PT J
AU Moreau, JM
   Phelps, KW
   Jones, AB
AF Moreau, Jewel M.
   Phelps, Kenneth W.
   Jones, Ashley B.
TI The Lived Experiences of Learning Cognitive Behavioral Therapy: a
   Qualitative Study of Psychiatry Residents
SO ACADEMIC PSYCHIATRY
LA English
DT Article; Early Access
DE Residency education; Cognitive behavioral therapy; Psychotherapy
ID PSYCHOTHERAPY
AB Objective The purpose of this qualitative study was to investigate the lived experiences, beliefs, attitudes, and needs of psychiatry residents learning cognitive behavioral therapy (CBT). Method Eight general psychiatry residents beginning their outpatient psychotherapy training in July 2020, answered open-ended questions about their experiences learning CBT in October 2020. The residents learned CBT through didactics, role-play, observation, video review, and individual and group supervision. Participants were asked to describe their experiences broadly, reflect on the simple and challenging aspects of learning, identify the most and least helpful learning modalities, and share thoughts or personal reflections activated through their journey. Written data were analyzed using Colaizzi's phenomenological methodology, including the extraction of significance statements and collapsing of meaning statements into key thematic clusters. Verification strategies were used to ensure the trustworthiness and credibility of data analysis. Results Participants found various learning modalities effective, most notably individual and group supervision. While rapport building and mood checks were least challenging, many found adhering to structure or implementation of advanced techniques to be the more arduous parts of learning. Patient progress tended to stimulate resident engagement, whereas incomplete action plans or lack of observable treatment gains led to some automatic negative thoughts. Many participants applied CBT techniques to themselves to address their own automatic thoughts, biases, or behavioral patterns. Conclusions The results of this study offer valuable insight about learners' experiences of becoming a therapist that could help normalize residents' experiences and help educators guide residents through the learning process.
C1 [Moreau, Jewel M.; Jones, Ashley B.] Prisma Hlth Midlands, Columbia, SC 29201 USA.
   [Phelps, Kenneth W.] Univ South Carolina, Sch Med, Columbia, SC 29208 USA.
RP Moreau, JM (corresponding author), Prisma Hlth Midlands, Columbia, SC 29201 USA.
EM jewelm316@gmail.com
CR Beck AT, 2021, COGNITIVE THER RES, V45, P385, DOI 10.1007/s10608-021-10227-3
   Bennett-Levy J, 2001, BEHAV COGN PSYCHOTH, V29, P203, DOI 10.1017/S1352465801002077
   Colaizzi P., 1978, EXISTENTIAL PHENOMEN, P48
   Plakun EM, 2009, J PSYCHIATR PRACT, V15, P5, DOI 10.1097/01.pra.0000344914.54082.eb
   Schmidt LM, 2017, ACAD PSYCHIATR, V41, P4, DOI 10.1007/s40596-015-0442-6
   Sudak DM, 2003, ACAD PSYCHIATR, V27, P154, DOI 10.1176/appi.ap.27.3.154
   Sudak DM., 2016, TEACHING SUPERVISING, P145, DOI [10.1002/9781119179948.ch09, DOI 10.1002/9781119179948.CH09]
   Sudak DM, 2009, BEHAV MODIF, V33, P124, DOI 10.1177/1059601108322626
NR 8
TC 0
Z9 0
U1 0
U2 0
PU SPRINGER
PI NEW YORK
PA ONE NEW YORK PLAZA, SUITE 4600, NEW YORK, NY, UNITED STATES
SN 1042-9670
EI 1545-7230
J9 ACAD PSYCHIATR
JI Acad. Psych.
DI 10.1007/s40596-022-01619-y
EA MAR 2022
PG 4
WC Education & Educational Research; Psychiatry
WE Social Science Citation Index (SSCI)
SC Education & Educational Research; Psychiatry
GA ZT6QU
UT WOS:000769279300002
PM 35292928
DA 2022-08-31
ER

PT J
AU Germer, S
   Weyrich, V
   Brascher, AK
   Mutze, K
   Witthoft, M
AF Germer, Sylvan
   Weyrich, Vanessa
   Braescher, Anne-Kathrin
   Muetze, Kaline
   Witthoeft, Michael
TI Does Practice Really Make Perfect? A Longitudinal Analysis of the
   Relationship Between Therapist Experience and Therapy Outcome: A
   Replication of Goldberg, Rousmaniere, et al. (2016)
SO JOURNAL OF COUNSELING PSYCHOLOGY
LA English
DT Article; Early Access
DE therapist experience; therapist effects; therapy outcome; psychotherapy
   training; expertise
ID PSYCHOTHERAPY; ALLIANCE; SUPERVISION; VARIABILITY; COMPETENCE; FEEDBACK;
   IMPROVE
AB Experience is often regarded as a prerequisite of high performance. In the field of psychotherapy, research has yielded inconsistent results regarding the association between experience and therapy outcome. However, this research was mostly conducted cross-sectionally. A longitudinal study from the U.S. recently indicated that psychotherapists' experience was not associated with therapy outcomes. The present study aimed at replicating Goldberg, Rousmaniere, et al. (2016) study in the German healthcare system. Using routine evaluation data of a large German university psychotherapy outpatient clinic, the effect of N = 241 therapists' experience on the outcomes of their patients (N = 3,432) was assessed longitudinally using linear and logistic multilevel modeling. Experience was operationalized using the number of days since the first patient of a therapist as well as using the number of patients treated beforehand. Outcome criteria were defined as change in general psychopathology as well as response, remission, and early termination. Several covariates (number of sessions per case, licensure, and main diagnosis) were also examined. Across all operationalizations of experience (time since first patient and number of cases treated) and therapy outcome (change in psychopathology, response, remission, and early termination), results largely suggest no association between therapists' experience and therapy outcome. Preliminary evidence suggests that therapists need fewer sessions to achieve the same outcomes when they gain more experience. Therapeutic experience seems to be unrelated to patients' change in psychopathology. This lack of findings is of importance for improving postgraduate training and the quality of psychotherapy in general.
C1 [Germer, Sylvan; Weyrich, Vanessa; Braescher, Anne-Kathrin; Muetze, Kaline; Witthoeft, Michael] Johannes Gutenberg Univ Mainz, Dept Clin Psychol Psychotherapy & Expt Psychopath, Wallstr 3, D-55122 Mainz, Germany.
RP Germer, S (corresponding author), Johannes Gutenberg Univ Mainz, Dept Clin Psychol Psychotherapy & Expt Psychopath, Wallstr 3, D-55122 Mainz, Germany.
EM sgermer@students.uni-mainz.de
RI Germer, Sylvan/AHC-7795-2022
OI Mutze, Kaline/0000-0002-0021-0636
CR Alpers W., AM WAY PSYCHOTHERAPI
   Bambling M, 2006, PSYCHOTHER RES, V16, P317, DOI 10.1080/10503300500268524
   Bates D, 2015, J STAT SOFTW, V67, P1, DOI 10.18637/jss.v067.i01
   Baumeister H, 2014, INTERNET INTERV, V1, P205, DOI 10.1016/j.invent.2014.08.003
   Bell BA, 2014, METHODOLOGY-EUR, V10, P1, DOI 10.1027/1614-2241/a000062
   Budge SL, 2013, PSYCHOTHERAPY, V50, P150, DOI 10.1037/a0029565
   CHRISTENSEN L, 1986, BEHAV THER, V17, P305, DOI 10.1016/S0005-7894(86)80060-0
   Crits-Christoph P, 2011, J CONSULT CLIN PSYCH, V79, P267, DOI 10.1037/a0023668
   Delgadillo J, 2020, PSYCHOTHER RES, V30, P857, DOI 10.1080/10503307.2020.1731927
   Derogatis L.R., 1977, ADM SCORING PROCEDUR
   Erekson DM, 2017, J COUNS PSYCHOL, V64, P514, DOI 10.1037/cou0000252
   Franke G. H., 2000, BSI BRIEF SYMPTOM IN
   Goldberg SB, 2016, PSYCHOTHERAPY, V53, P367, DOI 10.1037/pst0000060
   Goldberg SB, 2016, J COUNS PSYCHOL, V63, P1, DOI 10.1037/cou0000131
   Hiller W, 2011, PSYCHOTHER PSYCH MED, V61, P170, DOI 10.1055/s-0030-1255040
   Hiller W, 2009, Z PSYCHIATR PSYCH PS, V57, P7, DOI 10.1024/1661-4747.57.1.7
   Imel Z, 2013, BERGIN GARFIELDS HDB, P258, DOI DOI 10.1007/978
   JACOBSON NS, 1991, J CONSULT CLIN PSYCH, V59, P12, DOI 10.1037/0022-006X.59.1.12
   JACOBSON NS, 1984, BEHAV THER, V15, P336, DOI 10.1016/S0005-7894(84)80002-7
   Kassenarztliche Bundesvereinigung, 2020, AMB VERS
   Kim DM, 2006, PSYCHOTHER RES, V16, P161, DOI 10.1080/10503300500264911
   Lambert M.J., 2004, USE PSYCHOL TESTING, V3, P191
   Lambert MJ, 2001, J CONSULT CLIN PSYCH, V69, P159, DOI 10.1037//0022-006X.69.2.159
   Leon SC, 2005, CLIN PSYCHOL PSYCHOT, V12, P417, DOI 10.1002/cpp.473
   Lutz W, 2007, J COUNS PSYCHOL, V54, P32, DOI 10.1037/0022-0167.54.1.32
   Minami T, 2009, J COUNS PSYCHOL, V56, P309, DOI 10.1037/a0015398
   Morris SB, 2002, PSYCHOL METHODS, V7, P105, DOI 10.1037//1082-989X.7.1.105
   Mutze K, 2020, VERHALTENSTHERAPIE, DOI 10.1159/000510272
   Okiishi J, 2003, CLIN PSYCHOL PSYCHOT, V10, P361, DOI 10.1002/cpp.383
   Okiishi JC, 2006, J CLIN PSYCHOL, V62, P1157, DOI 10.1002/jclp.20272
   Priebe S, 2006, J PUBLIC MENT HEALTH, V5, P12, DOI 10.1108/17465729200600022
   SHANTEAU J, 1992, ORGAN BEHAV HUM DEC, V53, P252, DOI 10.1016/0749-5978(92)90064-E
   Sommet N, 2017, INT REV SOC PSYCHOL, V30, P203, DOI 10.5334/irsp.90
   STEIN DM, 1995, J CONSULT CLIN PSYCH, V63, P182, DOI 10.1037/0022-006X.63.2.182
   Tracey TJG, 2014, AM PSYCHOL, V69, P218, DOI 10.1037/a0035099
   Tschuschke V, 2015, PSYCHOTHER RES, V25, P420, DOI 10.1080/10503307.2014.896055
   Wampold BE, 2005, J CONSULT CLIN PSYCH, V73, P914, DOI 10.1037/0022-006X.73.5.914
   Watkins CE, 2011, CLIN SUPERV, V30, P235, DOI 10.1080/07325223.2011.619417
   Weck F, 2021, J CONSULT CLIN PSYCH, V89, P885, DOI 10.1037/ccp0000686
   Wickham H, 2009, USE R, P1, DOI 10.1007/978-0-387-98141-3_1
NR 40
TC 0
Z9 0
U1 1
U2 1
PU AMER PSYCHOLOGICAL ASSOC
PI WASHINGTON
PA 750 FIRST ST NE, WASHINGTON, DC 20002-4242 USA
SN 0022-0167
EI 1939-2168
J9 J COUNS PSYCHOL
JI J. Couns. Psychol.
DI 10.1037/cou0000608
EA MAR 2022
PG 11
WC Psychology, Educational; Psychology, Applied
WE Social Science Citation Index (SSCI)
SC Psychology
GA ZP3GN
UT WOS:000766313200001
PM 35266791
DA 2022-08-31
ER

PT J
AU Zamir, A
   Tickle, A
   Sabin-Farrell, R
AF Zamir, Aliya
   Tickle, Anna
   Sabin-Farrell, Rachel
TI A systematic review of the evidence relating to disclosure of
   psychological distress by mental health professionals within the
   workplace
SO JOURNAL OF CLINICAL PSYCHOLOGY
LA English
DT Review
DE disclosure; mental health professionals; psychological distress; stigma;
   workplace
ID DECISION-MAKING; STIGMA; ILLNESS; POPULATION; SEEKING; PEOPLE; HELP;
   PSYCHOTHERAPISTS; ATTITUDES; BARRIERS
AB Objective To systematically review evidence regarding prevalence and choices of disclosure of psychological distress, by mental health professionals within the workplace. Methods Six databases were searched in June 2020. Studies were included if they were published in English language and included empirical quantitative, qualitative or mixed-methods data. Studies were excluded if they focused on general healthcare professionals or the general population, or on stress or physical health problems. Study quality was assessed using the Mixed Methods Quality Appraisal tool. Results Nine studies, with a total of 1891 participants, were included. Study quality varied, with studies generally reporting descriptive surveys using hypothetical disclosure scenarios. Distress was often conceptualized in psychiatric terms. These limitations mean conclusions should be treated with caution. Individuals were less likely to disclose in work and had negative experiences of doing so compared to social circles. Fear of stigma inhibited disclosure. There were differing levels of disclosure relating to recipient, trust, quality of supervision, how distress was conceptualized, and type of problem. Disclosure was experienced by some as valuable. Conclusion There is a need for further research, which addresses the nuanced complexities surrounding disclosure choices for mental health professionals.
C1 [Zamir, Aliya; Tickle, Anna; Sabin-Farrell, Rachel] Univ Nottingham, Sch Med, Div Psychiat & Appl Psychol, Jubilee Campus,Wollaton Rd, Nottingham NG8 1BB, England.
   [Zamir, Aliya] Derbyshire Healthcare NHS Fdn Trust, Derby, Notts, England.
   [Tickle, Anna; Sabin-Farrell, Rachel] Nottinghamshire Healthcare NHS Fdn Trust, Nottingham, England.
RP Zamir, A (corresponding author), Univ Nottingham, Sch Med, Div Psychiat & Appl Psychol, Jubilee Campus,Wollaton Rd, Nottingham NG8 1BB, England.
EM aliya.zamir@nottingham.ac.uk
OI Tickle, Anna/0000-0002-0726-184X; Zamir, Aliya/0000-0001-8170-682X
FU Health Education England
FX Health Education England
CR Aina, 2015, CLIN PSYCHOL PERSONA
   Angermeyer MC, 2006, ACTA PSYCHIAT SCAND, V113, P163, DOI 10.1111/j.1600-0447.2005.00699.x
   [Anonymous], 2010, Am Psychol, V65, P493, DOI 10.1037/a0020168
   Bell RA, 2011, ANN FAM MED, V9, P439, DOI 10.1370/afm.1277
   Billings J, 2021, BJPSYCH OPEN, V7, DOI 10.1192/bjo.2021.29
   Boland A., 2017, DOING SYSTEMATIC REV
   Bossuyt PM, 2021, BMJ, V372, pn160, DOI DOI 10.1136/BMJ.N160
   Boyd JE, 2016, AM J ORTHOPSYCHIAT, V86, P610, DOI 10.1037/ort0000208
   Brohan E, 2014, EPIDEMIOL PSYCH SCI, V23, P289, DOI 10.1017/S2045796013000310
   Brohan E, 2012, BMC PSYCHIATRY, V12, DOI 10.1186/1471-244X-12-11
   Brooks J, 2002, CLIN PSYCHOL PSYCHOT, V9, P253, DOI 10.1002/cpp.318
   Cain NR, 2000, PSYCHIATR REHABIL J, V24, P22, DOI 10.1037/h0095127
   Chaudoir SR, 2010, PSYCHOL BULL, V136, P236, DOI 10.1037/a0018193
   Corrigan PW, 2008, J PSYCHOSOC NURS MEN, V46, P42, DOI 10.3928/02793695-20080101-04
   Corrigan PW, 2016, J NERV MENT DIS, V204, P163, DOI 10.1097/NMD.0000000000000461
   Corrigan PW, 2013, AM J PUBLIC HEALTH, V103, P794, DOI 10.2105/AJPH.2012.301037
   Creswell J. W., 2011, DESIGNING CONDUCTING
   Cunningham R., 2016, STIGMA MENTAL ILLNES, P263
   Cvetovac M.E., 2017, HUMANISTIC PSYCHOL, V45, P348, DOI [10.1037/hum0000071, DOI 10.1037/HUM0000071]
   de Hooge IE, 2010, COGNITION EMOTION, V24, P111, DOI 10.1080/02699930802584466
   Edwards JL, 2017, AUST J PSYCHOL, V69, P218, DOI 10.1111/ajpy.12146
   ELLIOTT DM, 1993, PROF PSYCHOL-RES PR, V24, P83, DOI 10.1037/0735-7028.24.1.83
   Engle N.W., 2017, N AM J PSYCHOL, V19, P123
   Evans-Lacko S, 2014, LANCET PSYCHIAT, V1, P121, DOI 10.1016/S2215-0366(14)70243-3
   Feldman DB, 2007, J SOC CLIN PSYCHOL, V26, P137, DOI 10.1521/jscp.2007.26.2.137
   Fernandez R, 2021, BMJ OPEN, V11, DOI 10.1136/bmjopen-2021-054528
   Frattaroli J, 2006, PSYCHOL BULL, V132, P823, DOI 10.1037/0033-2909.132.6.823
   Garside R, 2014, INNOVATION-ABINGDON, V27, P67, DOI 10.1080/13511610.2013.777270
   Goffman E., 1963, STIGMA NOTES MANAGEM
   Greene K, 2006, CAMBRIDGE HANDBOOK OF PERSONAL RELATIONSHIPS, P409, DOI 10.1017/CBO9780511606632.023
   Grice T., 2018, STIGMA HLTH, V3, P116, DOI [10.1037/sah0000079, DOI 10.1037/SAH0000079]
   Hassan T. M., 2013, British Journal of Medical Practitioners, V6, pa619
   Health Care Professions Council, 2016, STAND COND PERF ETH
   Hong QN, 2018, EDUC INFORM, V34, P285, DOI 10.3233/EFI-180221
   Irvine A, 2011, DISABIL SOC, V26, P179, DOI 10.1080/09687599.2011.544058
   Johnstone L., 2014, STRAIGHT TALKING INT
   Johnstone L., 2018, J HUMANIST PSYCHOL, DOI [10.1177/0022167818793289, DOI 10.1177/0022167818793289]
   Joshi G, 2020, ASIAN J PSYCHIATR, V54, DOI 10.1016/j.ajp.2020.102300
   Kar SK, 2020, ASIAN J PSYCHIATR, V53, DOI 10.1016/j.ajp.2020.102385
   Keith, 2013, THESIS ALLIANT INT U
   Link BG, 2001, PSYCHIATR SERV, V52, P1621, DOI 10.1176/appi.ps.52.12.1621
   Matthews A., 2003, J MENTAL HLTH, V12, P235, DOI DOI 10.1080/0963823031000118221
   Mind, 2020, GUID EMPL WELLN ACT
   Moller-Leimkuhler AM, 2002, J AFFECT DISORDERS, V71, P1, DOI 10.1016/S0165-0327(01)00379-2
   Pace R, 2012, INT J NURS STUD, V49, P47, DOI 10.1016/j.ijnurstu.2011.07.002
   Page MJ, 2021, BMJ-BRIT MED J, V372, DOI 10.1136/bmj.n71
   Parker R, 2003, SOC SCI MED, V57, P13, DOI 10.1016/S0277-9536(02)00304-0
   Pederson EL, 2007, J COUNS PSYCHOL, V54, P373, DOI 10.1037/0022-0167.54.4.373
   Peterson D, 2011, PSYCHIATR REHABIL J, V35, P145, DOI 10.2975/35.2.2011.145.147
   Petronio, 2003, CHOICE REV ONLINE, V40, DOI [10.5860/choice.40-4304, DOI 10.5860/CHOICE.40-4304]
   Pluye P, 2009, INT J NURS STUD, V46, P529, DOI 10.1016/j.ijnurstu.2009.01.009
   Richards J, 2016, SAGE OPEN, V6, DOI 10.1177/2158244015621348
   Roskar S, 2017, INT J SOC PSYCHIATR, V63, P614, DOI 10.1177/0020764017724819
   Schroeder KR, 2015, COUNS PSYCHOTHER RES, V15, P50, DOI 10.1002/capr.12010
   Scior, 2017, HONEST OPEN PROUD
   Somers AD, 2014, COUNS PSYCHOTHER RES, V14, P249, DOI 10.1080/14733145.2013.860996
   Stangl AL, 2019, BMC MED, V17, DOI 10.1186/s12916-019-1271-3
   Tay S, 2018, J CLIN PSYCHOL, V74, P1545, DOI 10.1002/jclp.22614
   Thomas J, 2008, BMC MED RES METHODOL, V8, DOI 10.1186/1471-2288-8-45
   Time to Change, 2008, STIGM SHOUT SERV US
   Toth KE, 2014, J OCCUP REHABIL, V24, P732, DOI 10.1007/s10926-014-9504-y
   Zold A, 2021, TRAIN EDUC PROF PSYC, V15, P140, DOI 10.1037/tep0000314
NR 62
TC 1
Z9 1
U1 2
U2 2
PU WILEY
PI HOBOKEN
PA 111 RIVER ST, HOBOKEN 07030-5774, NJ USA
SN 0021-9762
EI 1097-4679
J9 J CLIN PSYCHOL
JI J. Clin. Psychol.
PD SEP
PY 2022
VL 78
IS 9
BP 1712
EP 1738
DI 10.1002/jclp.23339
EA MAR 2022
PG 27
WC Psychology, Clinical
WE Social Science Citation Index (SSCI)
SC Psychology
GA 3Q9KN
UT WOS:000764939900001
PM 35247268
DA 2022-08-31
ER

PT J
AU Ng, E
   Teshima, J
   Tan, A
   Steinberg, R
   Zhu, AN
   Giacobbe, P
AF Ng, Enoch
   Teshima, John
   Tan, Adrienne
   Steinberg, Rosalie
   Zhu, Annie
   Giacobbe, Peter
TI Senior Residents' Perceived Competence in Evidence-Based Treatments for
   Major Depressive Disorder
SO ACADEMIC PSYCHIATRY
LA English
DT Article; Early Access
DE Graduate medical education; Major depressive disorder; Clinical
   guidelines; Pharmacotherapy; Psychotherapy
ID CLINICAL-PRACTICE GUIDELINES; PSYCHIATRY RESIDENTS; MANAGEMENT; NETWORK
AB Objective The current study aims to assess the self-reported competence of graduating psychiatry residents in Canada to provide pharmacotherapy and psychotherapy for major depressive disorder as recommended in national practice guidelines. Methods Canadian psychiatry residents who participated in an optional national review course to prepare for licensing were anonymously surveyed regarding their experience and competence in providing treatments recommended by the 2016 Canadian Network for Mood and Anxiety Treatments guidelines. Results The majority (89%, 130/146) reported competence in >= 5 medication monotherapies (e.g., selective serotonin/norepinephrine reuptake inhibitors, bupropion, mirtazapine) and >= 3 adjuncts (e.g., mirtazapine, second-generation antipsychotics). While 76% expressed interest in practicing multiple psychotherapeutic modalities, only 47% reported self-assessed competence in delivering multiple modalities. Only 42% reported pharmacological competence (>= 5 monotherapies, >= 3 adjuncts) and competence in >= 2 psychotherapies. Only 9% reported competence in offering medication, psychotherapy, and electroconvulsive therapy. Less than two-thirds endorsed sufficient didactic teaching (58%) or supervision in pharmacotherapy (50%) for treatment-resistant depression. Conclusions Canadian psychiatry residents report competence in prescribing many first-line medications. However, only a minority report competence in prescribing medications and competence in psychotherapies and/or electroconvulsive therapy. Given known biases in assessments by self-report, real-world competence may be even lower. This study identifies gaps between national practice guidelines and the comfort of the emerging psychiatric workforce in delivering recommended treatments. These gaps in resident competence may lead to under-use of effective treatments for depression. Residency programs should consider how to improve resident competence in providing the full range of evidence-based treatments for depression.
C1 [Ng, Enoch; Teshima, John; Tan, Adrienne; Steinberg, Rosalie; Zhu, Annie; Giacobbe, Peter] Univ Toronto, Toronto, ON, Canada.
RP Ng, E (corresponding author), Univ Toronto, Toronto, ON, Canada.
EM enoch.ng@mail.utoronto.ca
OI Steinberg, Rosalie/0000-0002-5042-1378; Ng, Enoch/0000-0002-4505-8391
FU University of Toronto; Canadian Psychiatry Association; Association for
   Academic Psychiatry; PSI Foundation
FX EN has received funding from the University of Toronto for research and
   travel funding fromthe Canadian Psychiatry Association. JT has received
   honoraria for faculty development at the University of Toronto and
   Dalhousie University; he has served in leadership on and received
   support from the Association for Academic Psychiatry. PG has received
   research funding from the PSI Foundation and the University of Toronto.
   The study was approved by the Research Ethics Board of Sunnybrook Health
   Sciences Centre.
CR Bannister E, 2014, ACAD PSYCHIATR, V38, P198, DOI 10.1007/s40596-014-0057-3
   Belcher R, 2020, ACAD PSYCHIATR, V44, P227, DOI 10.1007/s40596-019-01123-w
   Berger-Vergiat A, 2015, ENCEPHALE, V41, P17, DOI 10.1016/j.encep.2013.02.006
   Bromet E, 2011, BMC MED, V9, DOI 10.1186/1741-7015-9-90
   Cabana MD, 1999, JAMA-J AM MED ASSOC, V282, P1458, DOI 10.1001/jama.282.15.1458
   CaRMS, PROGR DESCR 1 IT
   Cipriani A, 2018, LANCET, V391, P1357, DOI 10.1016/S0140-6736(17)32802-7
   Cuijpers P, 2020, LANCET PSYCHIAT, V7, P925, DOI [10.1016/j.S2215-0366(20)30036-5, 10.1016/S2215-0366(20)30036-5]
   Davis DA, 2006, JAMA-J AM MED ASSOC, V296, P1094, DOI 10.1001/jama.296.9.1094
   Dew RE, 2005, ACAD PSYCHIATR, V29, P283, DOI 10.1176/appi.ap.29.3.283
   Dunning David, 2004, Psychol Sci Public Interest, V5, P69, DOI 10.1111/j.1529-1006.2004.00018.x
   Fabrissin J, 2014, SAGE OPEN, V4, DOI 10.1177/2158244014535412
   Fung LK, 2014, ACAD PSYCHIATR, V38, P127, DOI 10.1007/s40596-014-0034-x
   Giacobbe P, 2021, CAN J PSYCHIAT, V66, P316, DOI 10.1177/0706743720963887
   Hadjipavlou G, 2007, CAN J PSYCHIAT, V52, P710, DOI 10.1177/070674370705201105
   Hassan T, 2020, CAN J PSYCHIAT, V65, P174, DOI 10.1177/0706743719881539
   Ilgen JS, 2019, ADV HEALTH SCI EDUC, V24, P797, DOI 10.1007/s10459-018-9859-5
   Kennedy SH, 2016, CAN J PSYCHIAT, V61, P540, DOI 10.1177/0706743716659417
   Lee Y, 2020, B WORLD HEALTH ORGAN, V98, P683, DOI 10.2471/BLT.20.251405
   Luo Y, 2020, FRONT PSYCHIATRY, V11, DOI 10.3389/fpsyt.2020.00035
   Morkem R, 2015, CAN J PSYCHIAT, V60, P564, DOI 10.1177/070674371506001207
   Osser DN, 2005, ACAD PSYCHIATR, V29, P180, DOI 10.1176/appi.ap.29.2.180
   Otte C, 2016, NAT REV DIS PRIMERS, V2, DOI 10.1038/nrdp.2016.65
   Rakofsky JJ, 2020, ACAD PSYCHIATR, V44, P693, DOI 10.1007/s40596-020-01286-x
   Rakofsky JJ, 2017, ACAD PSYCHIATR, V41, P350, DOI 10.1007/s40596-016-0613-0
   Singh B, 2020, ACAD PSYCHIATR, V44, P53, DOI 10.1007/s40596-019-01134-7
   The Royal College of Physicians and Surgeons of Canada, 2015, OBJ TRAIN SPEC PSYCH
   The Royal College of Physicians and Surgeons of Canada, 2020, ENTRUSTABLE PROFESSI
   Warden Diane, 2007, Curr Psychiatry Rep, V9, P449, DOI 10.1007/s11920-007-0061-3
   Weerasekera P, 2003, ACAD PSYCHIATR, V27, P166, DOI 10.1176/appi.ap.27.3.166
   Zebrowski JP, 2020, ACAD PSYCHIATR, V44, P413, DOI 10.1007/s40596-020-01216-x
NR 31
TC 0
Z9 0
U1 0
U2 0
PU SPRINGER
PI NEW YORK
PA ONE NEW YORK PLAZA, SUITE 4600, NEW YORK, NY, UNITED STATES
SN 1042-9670
EI 1545-7230
J9 ACAD PSYCHIATR
JI Acad. Psych.
DI 10.1007/s40596-022-01605-4
EA MAR 2022
PG 9
WC Education & Educational Research; Psychiatry
WE Social Science Citation Index (SSCI)
SC Education & Educational Research; Psychiatry
GA ZM6JI
UT WOS:000764460800001
PM 35246813
DA 2022-08-31
ER

PT J
AU Huggett, C
   Gooding, P
   Haddock, G
   Quigley, J
   Pratt, D
AF Huggett, Charlotte
   Gooding, Patricia
   Haddock, Gillian
   Quigley, Jody
   Pratt, Daniel
TI The relationship between the therapeutic alliance in psychotherapy and
   suicidal experiences: A systematic review
SO CLINICAL PSYCHOLOGY & PSYCHOTHERAPY
LA English
DT Review
DE psychotherapy; suicide; systematic review; Therapeutic alliance
ID DIALECTICAL BEHAVIOR-THERAPY; WORKING ALLIANCE; COGNITIVE THERAPY;
   IDEATION; SCALE; SCHIZOPHRENIA; VALIDATION; PSYCHOSIS; SYMPTOMS;
   VALIDITY
AB It is well established that there is a fundamental need to develop a robust therapeutic alliance to achieve positive outcomes in psychotherapy. However, little is known as to how this applies to psychotherapies which reduce suicidal experiences. The current narrative review summarizes the literature which investigates the relationship between the therapeutic alliance in psychotherapy and a range of suicidal experiences prior to, during and following psychotherapy. Systematic searches of MEDLINE, PsycINFO, Web of Science, EMBASE and British Nursing Index were conducted. The search returned 6472 studies, of which 19 studies were eligible for the present review. Findings failed to demonstrate a clear link between suicidal experiences prior to or during psychotherapy and the subsequent development and maintenance of the therapeutic alliance during psychotherapy. However, a robust therapeutic alliance reported early on in psychotherapy was related to a subsequent reduction in suicidal ideation and attempts. Study heterogeneity, varied sample sizes and inconsistent reporting may limit the generalizability of review findings. Several recommendations are made for future psychotherapy research studies. Training and supervision of therapists should not only highlight the importance of developing and maintaining the therapeutic alliance in psychotherapy when working with people with suicidal experiences but also attune to client perceptions of relationships and concerns about discussing suicidal experiences during therapy.
C1 [Huggett, Charlotte; Gooding, Patricia; Haddock, Gillian; Quigley, Jody; Pratt, Daniel] Univ Manchester, Manchester Acad Hlth Sci Ctr, Sch Hlth Sci, Div Psychol & Mental Hlth, Zochonis Bldg,Brunswick Pk, Manchester M13 9PL, Lancs, England.
   [Huggett, Charlotte; Gooding, Patricia; Haddock, Gillian; Pratt, Daniel] Greater Manchester Mental Hlth NHS Fdn Trust, Manchester Acad Hlth Sci Ctr, Manchester, Lancs, England.
   [Quigley, Jody] Pennine Care NHS Fdn Trust, Ashton Under Lyne, England.
RP Huggett, C (corresponding author), Univ Manchester, Manchester Acad Hlth Sci Ctr, Sch Hlth Sci, Div Psychol & Mental Hlth, Zochonis Bldg,Brunswick Pk, Manchester M13 9PL, Lancs, England.
EM charlotte.huggett@postgrad.manchester.ac.uk
RI Huggett, Charlotte/AAB-5454-2020; Pratt, Daniel/O-9490-2015
OI Huggett, Charlotte/0000-0002-7566-6224; Quigley,
   Jody/0000-0001-8289-3145; Haddock, Professor
   Gillian/0000-0001-6234-5774; Pratt, Daniel/0000-0001-8843-1224
CR Awenat YF, 2018, BMC PSYCHIATRY, V18, DOI 10.1186/s12888-018-1921-6
   Awenat YF, 2017, PSYCHOSIS, V9, P38, DOI 10.1080/17522439.2016.1198827
   BASSLER M, 1995, PSYCHOTHERAPEUT, V40, P23
   Beck A. T., 1991, MANUAL BECK SCALE SU
   BECK AT, 1979, J CONSULT CLIN PSYCH, V47, P343, DOI 10.1037/0022-006X.47.2.343
   BECK AT, 1988, J CLIN PSYCHOL, V44, P499, DOI 10.1002/1097-4679(198807)44:4<499::AID-JCLP2270440404>3.0.CO;2-6
   Beck AT, 1997, BEHAV RES THER, V35, P1039, DOI 10.1016/S0005-7967(97)00073-9
   Bedics JD, 2015, PSYCHOTHERAPY, V52, P67, DOI 10.1037/a0038457
   Behn A, 2018, J CLIN PSYCHOL, V74, P1403, DOI 10.1002/jclp.22616
   Benjamin, 1988, SASB SHORT FORM USER
   Bertelsen M, 2007, BRIT J PSYCHIAT, V191, pS140, DOI 10.1192/bjp.191.51.s140
   Beutler LE, 2009, CLIN PSYCHOL-SCI PR, V16, P301, DOI 10.1111/j.1468-2850.2009.01168.x
   Blanchard M, 2020, PSYCHOTHER RES, V30, P124, DOI 10.1080/10503307.2018.1543977
   Booth A, 2013, BMC MED RES METHODOL, V13, DOI 10.1186/1471-2288-13-118
   Brown G. K., 2011, BUILDING A THERAPEUT, P273
   Bryan CJ, 2014, J AFFECT DISORDERS, V159, P15, DOI 10.1016/j.jad.2014.02.021
   Bryan CJ, 2012, ARCH SUICIDE RES, V16, P95, DOI 10.1080/13811118.2012.667321
   Brysk, 1987, TREATMENT ALLIANCE C
   Calati R, 2016, J PSYCHIATR RES, V79, P8, DOI 10.1016/j.jpsychires.2016.04.003
   Cardemil EV, 2003, PROF PSYCHOL-RES PR, V34, P278, DOI 10.1037/0735-7028.34.3.278
   CelestHealth Solutions, 2008, CLIN REP MAN
   Centers for Disease Control and Prevention, 2020, UND CAUS DEATH 1999
   Chang DF, 2011, PSYCHOTHER RES, V21, P567, DOI 10.1080/10503307.2011.592549
   Chesney E, 2014, WORLD PSYCHIATRY, V13, P153, DOI 10.1002/wps.20128
   Colucci E., 2014, SUICIDE CONTEXT MIGR, P115
   Critical Appraisal Skills Programme, 2018, CASP CAS CONTR STUD
   Crits-Christoph P, 2011, J CONSULT CLIN PSYCH, V79, P267, DOI 10.1037/a0023668
   Cull J. G., 1982, SUICIDE PROBABILITY
   DERUBEIS RJ, 1990, COGNITIVE THER RES, V14, P469, DOI 10.1007/BF01172968
   Duncan B. L., 2007, GROUP SESSION RATING
   Dunster-Page C, 2017, J AFFECT DISORDERS, V223, P165, DOI 10.1016/j.jad.2017.07.040
   Edge D, 2019, PSYCHOL PSYCHOTHER-T, V92, P261, DOI 10.1111/papt.12229
   Elliott R, 2018, PSYCHOTHERAPY, V55, P399, DOI 10.1037/pst0000175
   Elliott Robert, 2007, Am J Psychother, V61, P241
   Ellis TE, 2015, PSYCHOL ASSESSMENT, V27, P82, DOI 10.1037/pas0000028
   Falkenstrom F, 2013, J COUNS PSYCHOL, V60, P317, DOI 10.1037/a0032258
   Farber BA, 2018, PSYCHOTHERAPY, V55, P411, DOI 10.1037/pst0000171
   Fidy R., 2008, PSYCHOL SUIZIDALITAT
   Fluckiger C, 2018, PSYCHOTHERAPY, V55, P316, DOI 10.1037/pst0000172
   Gaston L., 1991, PSYCHOL ASSESSMENT J, V3, P68, DOI DOI 10.1037/1040-3590.3.1.68
   Gibbons MBC, 2003, PSYCHOTHER RES, V13, P59, DOI 10.1093/ptr/kpg007
   Goldman GA, 2009, PSYCHOTHERAPY, V46, P480, DOI 10.1037/a0017947
   Gooding PA, 2020, BMC PSYCHIATRY, V20, DOI 10.1186/s12888-020-02697-8
   Graves TA, 2017, INT J EAT DISORDER, V50, P323, DOI 10.1002/eat.22672
   Gysin-Maillart A, 2016, PLOS MED, V13, DOI 10.1371/journal.pmed.1001968
   Gysin-Maillart AC, 2017, ARCH SUICIDE RES, V21, P113, DOI 10.1080/13811118.2016.1162242
   Haddock G, 2019, BJPSYCH OPEN, V5, DOI 10.1192/bjo.2018.85
   Hatcher RL, 2006, PSYCHOTHER RES, V16, P12, DOI 10.1080/10503300500352500
   Hatcher RL, 2020, PSYCHOTHER RES, V30, P706, DOI 10.1080/10503307.2019.1677964
   Health Research Authority, 2017, UK POL FRAM HLTH SOC
   Hirsh JB, 2012, J PERS DISORD, V26, P616, DOI 10.1521/pedi.2012.26.4.616
   Horvath A., 1986, PSYCHOTHERAPEUTIC PR, P529
   Horvath AO, 2006, PSYCHOTHERAPY, V43, P258, DOI 10.1037/0033-3204.43.3.258
   HORVATH AO, 1989, J COUNS PSYCHOL, V36, P223, DOI 10.1037/0022-0167.36.2.223
   Huggett C, 2021, INT J ENV RES PUB HE, V18, DOI 10.3390/ijerph182010706
   Ibrahim M., 2018, EVIDENCE BASED PRACT, V3, P42, DOI [10.1080/23794925.2018. 1423893, DOI 10.1080/23794925.2018.1423893]
   Ibrahim M, 2022, FAM PROCESS, V61, P183, DOI 10.1111/famp.12660
   Igra L, 2020, EUR PSYCHIAT, V63, DOI 10.1192/j.eurpsy.2020.67
   Ioannidis JPA, 2004, ANN INTERN MED, V141, P781, DOI 10.7326/0003-4819-141-10-200411160-00009
   Jobes D. A., 2011, BUILDING THERAPEUTIC, P51, DOI [DOI 10.1037/12303-003, 10.1037/12303-003]
   Johnson J, 2008, PSYCHOL PSYCHOTHER-T, V81, P55, DOI 10.1348/147608307X244996
   Johnson LL, 2019, ARCH SUICIDE RES, V23, P15, DOI 10.1080/13811118.2017.1402722
   Joiner T. E., 2012, MEANING MORTALITY CH, P325, DOI DOI 10.1037/13748-018
   Katrak Persis, 2004, BMC Med Res Methodol, V4, P22, DOI 10.1186/1471-2288-4-22
   KELLER MB, 1987, ARCH GEN PSYCHIAT, V44, P540
   Kim Hae-Young, 2013, Restor Dent Endod, V38, P52, DOI 10.5395/rde.2013.38.1.52
   Kolden GG, 2018, PSYCHOTHERAPY, V55, P424, DOI 10.1037/pst0000162
   Kopta SM, 2002, PSYCHOTHER RES, V12, P413, DOI 10.1093/ptr/12.4.413
   Latalova K, 2014, NEUROENDOCRINOL LETT, V35, P474
   Levin Kate Ann, 2007, Evid Based Dent, V8, P22, DOI 10.1038/sj.ebd.6400473
   Levin Kate Ann, 2006, Evid Based Dent, V7, P51, DOI 10.1038/sj.ebd.6400407
   Linehan M. M., 1999, SUICIDE ATTEMPT SELF
   Linehan M. M., 1996, LIFETIME PARASUICIDE
   Linehan MM, 2006, PSYCHOL ASSESSMENT, V18, P303, DOI 10.1037/1040-3590.18.3.303
   Lingiardi V, 2016, CONTEMP PSYCHOANAL, V52, P275, DOI 10.1080/00107530.2015.1137177
   Luborsky L., 1976, SUCCESSFUL PSYCHOTHE, P92
   Luborsky L., 1984, PRINCIPLES PSYCHOANA
   Macdonald G, 2012, COCHRANE DB SYST REV, DOI 10.1002/14651858.CD001930.pub3
   Marmarosh CL, 2012, J COUNS PSYCHOL, V59, P352, DOI 10.1037/a0028907
   Meier PS, 2005, ADDICTION, V100, P500, DOI 10.1111/j.1360-0443.2005.01031.x
   Moher D, 2009, PLOS MED, V6, DOI 10.1371/journal.pmed.1000097
   Moher David, 2012, Int J Surg, V10, P28, DOI [10.1136/bmj.c869, 10.1016/j.jclinepi.2010.03.004, 10.1016/j.ijsu.2011.10.001]
   Muran JC, 2009, PSYCHOTHERAPY, V46, P233, DOI 10.1037/a0016085
   Nock MK, 2006, J ABNORM PSYCHOL, V115, P616, DOI 10.1037/0021-843X.115.3.616
   O'Connor RC, 2018, PHILOS T R SOC B, V373, DOI 10.1098/rstb.2017.0268
   Office for National Statistics, 2019, SUIC UK 2018 REG
   Ostlie K, 2018, PSYCHOTHER RES, V28, P150, DOI 10.1080/10503307.2016.1174347
   Owen R, 2018, SUICIDE LIFE-THREAT, V48, P116, DOI 10.1111/sltb.12343
   Parry GD, 2016, BRIT J PSYCHIAT, V208, P210, DOI 10.1192/bjp.bp.115.163618
   Paulson B. L., 2003, ARCH SUICIDE RES, V7, P309, DOI [10.1080/713848939, DOI 10.1080/713848939]
   Perry J. C., 1990, PERSONALITY DISORDER, P25
   Perry JC, 2013, PSYCHOTHER RES, V23, P592, DOI 10.1080/10503307.2013.809560
   Ploderl M, 2017, BMC PSYCHIATRY, V17, DOI 10.1186/s12888-017-1337-8
   Posner K, 2011, AM J PSYCHIAT, V168, P1266, DOI 10.1176/appi.ajp.2011.10111704
   Pratt D., 2016, CASE FORMULATION COG, P265
   Reynolds, 1991, ASIQ ADULT SUICIDAL
   Reynolds C., 2017, TRAUMATOLOGY, V23, P294, DOI [10.1037/trm0000114, DOI 10.1037/TRM0000114]
   Reynolds WM, 1999, SCHOOL PSYCHOL REV, V28, P17
   Riemer M, 2012, ADM POLICY MENT HLTH, V39, P3, DOI 10.1007/s10488-012-0404-1
   Rizvi S. L., 2011, BUILDING THERAPEUTIC, P255
   Rogers CR, 2007, PSYCHOTHERAPY, V44, P240, DOI 10.1037/0033-3204.44.3.240
   ROGERS CR, 1965, AUST J PSYCHOL, V17, P95, DOI 10.1080/00049536508255531
   Rosella L, 2016, PUBLIC HEALTH, V136, P57, DOI 10.1016/j.puhe.2015.10.027
   ROSENTHAL R, 1979, PSYCHOL BULL, V86, P638, DOI 10.1037/0033-2909.86.3.638
   Rubel JA, 2018, J CONSULT CLIN PSYCH, V86, P341, DOI 10.1037/ccp0000280
   Rufino KA, 2018, SUICIDE LIFE-THREAT, V48, P271, DOI 10.1111/sltb.12353
   Ryberg W, 2020, ARCH SUICIDE RES, V24, P589, DOI 10.1080/13811118.2019.1650143
   SAFRAN JD, 1990, PSYCHOTHER, V27, P154, DOI 10.1037/0033-3204.27.2.154
   Safran JD, 2000, J CLIN PSYCHOL, V56, P233, DOI 10.1002/(SICI)1097-4679(200002)56:2<233::AID-JCLP9>3.3.CO;2-V
   Safran JD, 2006, PSYCHOTHERAPY, V43, P286, DOI 10.1037/0033-3204.43.3.286
   Schneider B, 2011, PSYCHIAT RES, V190, P265, DOI 10.1016/j.psychres.2011.07.037
   Sharf J, 2010, PSYCHOTHERAPY, V47, P637, DOI 10.1037/a0021175
   Shattock L, 2018, CLIN PSYCHOL PSYCHOT, V25, pE60, DOI 10.1002/cpp.2135
   SHEARIN EN, 1992, BEHAV THER, V23, P730, DOI 10.1016/S0005-7894(05)80232-1
   Smith AR, 2018, CURR OPIN PSYCHOL, V22, P63, DOI 10.1016/j.copsyc.2017.08.023
   Steketee G, 1997, J Psychother Pract Res, V6, P194
   Sterne J. A. C., 2017, CHALLENGES FUTURE GA, P1
   Stiles WB, 2004, J COUNS PSYCHOL, V51, P81, DOI 10.1037/0022-0167.51.1.81
   Stratton N, 2020, J PERS DISORD, V34, P216, DOI 10.1521/pedi_2018_32_391
   Strunk DR, 2010, BEHAV RES THER, V48, P599, DOI 10.1016/j.brat.2010.03.011
   Tarrier N., 2013, COGNITIVE BEHAV PREV
   Tarrier N, 2008, BEHAV MODIF, V32, P77, DOI 10.1177/0145445507304728
   Taylor PJ, 2010, PSYCHIAT RES, V178, P244, DOI 10.1016/j.psychres.2009.10.015
   TICHENOR V, 1989, PSYCHOTHER, V26, P195, DOI 10.1037/h0085419
   Tracey T. J., 1989, PSYCHOL ASSESSMENT J, V1, P207, DOI [10.1037/1040-3590.1.3.207, DOI 10.1037/1040-3590.1.3.207]
   Tsai M, 2014, CLIN PSYCHOL PSYCHOT, V21, P97, DOI 10.1002/cpp.1831
   Turner RM, 2000, COGN BEHAV PRACT, V7, P413, DOI 10.1016/S1077-7229(00)80052-8
   Vasquez MJT, 2007, AM PSYCHOL, V62, P878, DOI 10.1037/0003-066X.62.8.878
   Weinberg I., 2011, BUILDING THERAPEUTIC, P293
   Williams J. M. G., 1997, CRY PAIN UNDERSTANDI
   Wilmers, 2008, CLIN DIAGNOSTICS EVA, V1, P343
   Windfuhr K, 2011, BRIT MED BULL, V100, P101, DOI 10.1093/bmb/ldr042
   Winter D, 2014, COUNS PSYCHOTHER RES, V14, P64, DOI 10.1080/14733145.2012.737004
   Wintersteen MB, 2005, PROF PSYCHOL-RES PR, V36, P400, DOI 10.1037/0735-7028.36.4.400
   World Health Organization, 2002, HDB GOOD CLIN RES PR
   Zilcha-Mano S, 2017, AM PSYCHOL, V72, P311, DOI 10.1037/a0040435
   Zilcha-Mano S, 2014, J CONSULT CLIN PSYCH, V82, P931, DOI 10.1037/a0035141
NR 137
TC 0
Z9 0
U1 10
U2 11
PU WILEY
PI HOBOKEN
PA 111 RIVER ST, HOBOKEN 07030-5774, NJ USA
SN 1063-3995
EI 1099-0879
J9 CLIN PSYCHOL PSYCHOT
JI Clin. Psychol. Psychother.
PD JUL
PY 2022
VL 29
IS 4
BP 1203
EP 1235
DI 10.1002/cpp.2726
EA FEB 2022
PG 33
WC Psychology, Clinical
WE Social Science Citation Index (SSCI)
SC Psychology
GA 3V0QD
UT WOS:000761160200001
PM 35168297
OA Green Published
DA 2022-08-31
ER

PT J
AU Pilkington, PD
   Spicer, L
   Wilson, M
AF Pilkington, Pamela D.
   Spicer, Liam
   Wilson, Meghan
TI Schema therapists' perceptions of the influence of their early
   maladaptive schemas on therapy
SO PSYCHOTHERAPY RESEARCH
LA English
DT Article; Early Access
DE psychotherapist training; supervision; development; cognitive behavior
   therapy; qualitative research methods; schema therapy; early maladaptive
   schemas
ID SELF-PRACTICE/SELF-REFLECTION; PERSONAL CHARACTERISTICS;
   PSYCHOTHERAPISTS; COUNTERTRANSFERENCE; EXPERIENCES; PATIENT;
   PERSPECTIVES; MOTIVATIONS; PREDICTORS; PSYCHOLOGY
AB Objective: This qualitative survey aimed to explore schema therapists' perceptions of how their early maladaptive schemas are activated in their therapeutic work, and how they manage their reactions. Method: An online qualitative survey was conducted with 22 schema therapists. Following brief demographic questions, participants were asked three open-ended questions about their schema activation and associated reactions. An inductive-deductive hybrid thematic analysis of the qualitative responses identified four superordinate themes and 12 subthemes. Results: Participants described several negative impacts on their therapeutic work, including avoiding limit setting, becoming argumentative or aggressive, detaching or avoiding, and over-functioning. An array of strategies for managing schema and countertransference reactions were identified, including refocusing on the client's vulnerability, caring for one's own vulnerability and connecting with one's healthy adult self, and engaging in supervision, training, personal therapy, and self-care. Notably, several participants described how their internal reactions can be used advantageously to conceptualize and support clients, and to facilitate therapists' personal development. Conclusion: The findings highlighted that although schema and associated countertransference experiences can be challenging, awareness and effective management of therapists' reactions can benefit treatment and promote personal growth.
C1 [Pilkington, Pamela D.; Wilson, Meghan] Australian Catholic Univ, Sch Behav & Hlth Sci, Fac Hlth Sci, Locked Bag 4115, Melbourne, Vic 3065, Australia.
   [Spicer, Liam] Curtin Univ, Sch Psychol, Fac Hlth Sci, Perth, WA, Australia.
RP Pilkington, PD (corresponding author), Australian Catholic Univ, Sch Behav & Hlth Sci, Fac Hlth Sci, Locked Bag 4115, Melbourne, Vic 3065, Australia.
EM pamela.pilkington@acu.edu.au
CR Arntz A, 2021, COGNITIVE THER RES, V45, P1007, DOI 10.1007/s10608-021-10209-5
   Barnett M, 2007, PSYCHODYN PRACT, V13, P257, DOI 10.1080/14753630701455796
   Behary W., 2020, CREATIVE METHODS SCH, P227
   Bennett-Levy J, 2019, J BEHAV THER EXP PSY, V62, P133, DOI 10.1016/j.jbtep.2018.08.004
   Binder JL, 1997, CLIN PSYCHOL-SCI PR, V4, P121, DOI 10.1111/j.1468-2850.1997.tb00105.x
   Braun V., 2006, THEMATIC ANAL ANALYS, V3, P77, DOI [10.1191/1478088706qp063oa, DOI 10.1191/1478088706QP063OA]
   Braun V, 2021, INT J SOC RES METHOD, V24, P641, DOI 10.1080/13645579.2020.1805550
   Cartwright C, 2021, AUST PSYCHOL, V56, P168, DOI 10.1080/00050067.2021.1893599
   Chew-Graham CA, 2002, FAM PRACT, V19, P285, DOI 10.1093/fampra/19.3.285
   Clark J, 2003, PEER REV HLTH SCI, V2, P219
   Davis ML, 2015, CLIN PSYCHOL PSYCHOT, V22, P176, DOI 10.1002/cpp.1884
   de Klerk N, 2017, BEHAV COGN PSYCHOTH, V45, P31, DOI 10.1017/S1352465816000357
   Dunn R, 2013, PSYCHOTHER RES, V23, P78, DOI 10.1080/10503307.2012.731713
   Elliott R, 2018, PSYCHOTHERAPY, V55, P399, DOI 10.1037/pst0000175
   Farrell J.M., 2017, EXPERIENCING SCHEMA
   Gale C, 2014, PSYCHOL PSYCHOTHER-T, V87, P373, DOI 10.1111/papt.12026
   Green H, 2014, BEHAV RES THER, V63, P43, DOI 10.1016/j.brat.2014.08.009
   Guest G, 2020, PLOS ONE, V15, DOI 10.1371/journal.pone.0232076
   Gulum IV, 2022, PSYCHOTHER RES, V32, P263, DOI 10.1080/10503307.2021.1921301
   Haarhoff BA, 2006, NEW ZEAL J PSYCHOL, V35, P126
   Hawkins JE, 2018, QUAL REP, V23, P493
   Hayes JA, 1998, J COUNS PSYCHOL, V45, P468, DOI 10.1037/0022-0167.45.4.468
   Hayes JA, 2001, J CLIN PSYCHOL, V57, P1041, DOI 10.1002/jclp.1072
   Hayes JA, 2018, PSYCHOTHERAPY, V55, P496, DOI 10.1037/pst0000189
   Heinonen E, 2020, PSYCHOTHER RES, V30, P417, DOI 10.1080/10503307.2019.1620366
   Heinonen E, 2012, J AFFECT DISORDERS, V138, P301, DOI 10.1016/j.jad.2012.01.023
   Hilliard RB, 2000, J CONSULT CLIN PSYCH, V68, P125, DOI 10.1037/0022-006X.68.1.125
   Jain M, 2010, ASIAN J PSYCHIATR, V3, P216, DOI 10.1016/j.ajp.2010.08.006
   Kaeding A, 2017, J CLIN PSYCHOL, V73, P1782, DOI 10.1002/jclp.22485
   Laireiter AR, 2003, CLIN PSYCHOL PSYCHOT, V10, P19, DOI 10.1002/cpp.348
   Leahy RL, 2008, BEHAV COGN PSYCHOTH, V36, P769, DOI 10.1017/S1352465808004852
   Levitt HM, 2018, AM PSYCHOL, V73, P26, DOI 10.1037/amp0000151
   McBeath A, 2019, COUNS PSYCHOTHER RES, V19, P377, DOI 10.1002/capr.12225
   Moe FD, 2021, NORD PSYCHOL, V73, P3, DOI 10.1080/19012276.2020.1762713
   Morgan DL, 2013, QUAL HEALTH RES, V23, P1276, DOI 10.1177/1049732313501889
   National Health and Medical Research Council, 2018, NAT STAT ETH COND HU
   Nikcevic AV, 2007, J PSYCHOL, V141, P25, DOI 10.3200/JRLP.141.1.25-34
   Nissen-Lie HA, 2015, CLIN PSYCHOL PSYCHOT, V22, P317, DOI 10.1002/cpp.1891
   Nissen-Lie HA, 2013, PSYCHOTHER RES, V23, P86, DOI 10.1080/10503307.2012.735775
   Palinkas LA, 2015, ADM POLICY MENT HLTH, V42, P533, DOI 10.1007/s10488-013-0528-y
   Pilkington PD, 2021, CLIN PSYCHOL PSYCHOT, V28, P569, DOI 10.1002/cpp.2533
   Pugh M, 2021, PSYCHOTHER RES, V31, P843, DOI 10.1080/10503307.2020.1854486
   Rance Nicola M, 2010, Eat Disord, V18, P377, DOI 10.1080/10640266.2010.511901
   Saddichha S, 2012, J RES MED SCI, V17, P523
   Simpson S, 2019, CLIN PSYCHOL PSYCHOT, V26, P35, DOI 10.1002/cpp.2328
   ten Napel-Schutz MC, 2017, CLIN PSYCHOL PSYCHOT, V24, P359, DOI 10.1002/cpp.2004
   Vallianatou C, 2020, CREATIVE METHODS SCH, P253, DOI [https://doi.org/10.4324/9781351171847-16, DOI 10.4324/9781351171847-16]
   van Vreeswijk M., 2020, CREATIVE METHODS SCH, P237
   Vasileiou K, 2018, BMC MED RES METHODOL, V18, DOI 10.1186/s12874-018-0594-7
   Vesentini L, 2021, QUAL HEALTH RES, V31, P999, DOI 10.1177/1049732321990654
   Wise EH, 2012, PROF PSYCHOL-RES PR, V43, P487, DOI 10.1037/a0029446
   Young J. E., 2003, SCHEMA THERAPY PRACT
   Zerubavel N, 2012, PSYCHOTHERAPY, V49, P482, DOI 10.1037/a0027824
NR 53
TC 0
Z9 0
U1 0
U2 0
PU ROUTLEDGE JOURNALS, TAYLOR & FRANCIS LTD
PI ABINGDON
PA 2-4 PARK SQUARE, MILTON PARK, ABINGDON OX14 4RN, OXON, ENGLAND
SN 1050-3307
EI 1468-4381
J9 PSYCHOTHER RES
JI Psychother. Res.
DI 10.1080/10503307.2022.2038804
EA FEB 2022
PG 14
WC Psychology, Clinical
WE Social Science Citation Index (SSCI)
SC Psychology
GA ZC7BG
UT WOS:000757670100001
PM 35179087
DA 2022-08-31
ER

PT J
AU Maass, U
   Kuhne, F
   Hahn, D
   Weck, F
AF Maass, Ulrike
   Kuehne, Franziska
   Hahn, Daniela
   Weck, Florian
TI Group cohesion in group-based personal practice
SO BEHAVIOURAL AND COGNITIVE PSYCHOTHERAPY
LA English
DT Article
DE personal therapy; self-reflection; self-practice; therapist effects;
   therapist training; supervision
ID GROUP-THERAPY; PSYCHOTHERAPY; GROWTH; REFLECTION; COUNSELOR; TRAINEES;
   IMPACT; MODEL
AB Background Personal practice (PP) is an integral component of many psychotherapy training programmes. It aims to promote personal and professional growth and is often conducted in a group format (g-PP). Group cohesion is one of the most researched mechanisms in group psychotherapy, but has rarely been studied in the context of g-PP. Aims and method This exploratory study examines the associations between cohesion, satisfaction with g-PP, its impact on personal and professional development, and theoretical orientation in a sample of n = 329 German psychotherapy trainees. Cohesion was assessed with the group questionnaire (GQ-D; Positive Bonding, Positive Working, Negative Relationship). Results Overall, participants reported high levels of all outcome variables. Positive Bonding was the strongest predictor of satisfaction with g-PP (beta = 0.46, p<.001). While trainees in cognitive behaviour therapy reported significantly better cohesion scores (d >= 0.31), trainees in psychodynamic therapy reported significantly higher satisfaction with g-PP and its impact on their developments (d >= 0.30). Conclusions Group cohesion appears to be an important factor in g-PP that should be actively promoted by group leaders. However, longitudinal study designs are needed to better understand the emergence of cohesion in g-PP as well as potential moderating factors.
C1 [Maass, Ulrike; Kuehne, Franziska; Weck, Florian] Univ Potsdam, Potsdam, Germany.
   [Hahn, Daniela] Johannes Gutenberg Univ Mainz, Mainz, Germany.
RP Maass, U (corresponding author), Univ Potsdam, Potsdam, Germany.
EM ulrikemaass@uni-potsdam.de
OI Kuhne, Franziska/0000-0001-9636-5247; Maass, Ulrike/0000-0001-7969-8250;
   Weck, Florian/0000-0001-9621-3227
CR Anderson R.D., 2001, COUNS EDUC SUPERV, V41, P111, DOI [https://doi.org/10.1002/j.1556-6978.2001.tb01275.x, DOI 10.1002/J.1556-6978.2001.TB01275.X]
   [Anonymous], 1998, PSYCHTH APRV PUBL L
   Bennett-Levy J, 2019, J BEHAV THER EXP PSY, V62, P133, DOI 10.1016/j.jbtep.2018.08.004
   Bennett-Levy J, 2018, COGN BEHAV THERAPY, V47, P185, DOI 10.1080/16506073.2018.1434678
   Bennett-Levy J, 2014, BEHAV COGN PSYCHOTH, V42, P48, DOI 10.1017/S1352465812000781
   Bormann B, 2011, PSYCHOTHERAPEUT, V56, P297, DOI 10.1007/s00278-011-0841-4
   Burlingame G. M., 2006, CORE BATTERY REVISED
   Burlingame GM, 2018, PSYCHOTHERAPY, V55, P384, DOI 10.1037/pst0000173
   Burlingame GM, 2011, PSYCHOTHERAPY, V48, P34, DOI 10.1037/a0022063
   Burlingame GM, 2001, PSYCHOTHERAPY, V38, P373, DOI 10.1037/0033-3204.38.4.373
   Chigwedere C, 2021, COGN BEHAV THERAPY, V50, P422, DOI 10.1080/16506073.2020.1846608
   Edwards J, 2018, FRONT PSYCHOL, V9, DOI 10.3389/fpsyg.2018.01732
   Eubanks CF, 2018, PSYCHOTHERAPY, V55, P508, DOI 10.1037/pst0000185
   Freud S, 1910, PSYALPHA
   Geller J. D., 2005, PSYCHOTHERAPISTS OWN
   Hahn D., WHAT CHARACTERIZES H
   Hippler B., 2001, SELBSTERFAHRUNG GRUP
   Ieva KP, 2009, J SPEC GROUP WORK, V34, P351, DOI 10.1080/01933920903219078
   Kanfer FH, 2012, SELBSTMANAGEMENT THE
   Kivlighan DM, 2019, J SPEC GROUP WORK, V44, P62, DOI 10.1080/01933922.2018.1561777
   Kline W.B., 1997, J SPECIALISTS GROUP, V22, P157, DOI [https://doi.org/10.1080/01933929708414377, DOI 10.1080/01933929708414377]
   Konig O, 2018, GRUPPENPSYCHOTHERAPI, P21, DOI [10.1007/978-3-662-54644-4, DOI 10.1007/978-3-662-54644-4]
   KROGEL J, 2009, GROUP QUESTIONNAIRE
   Laireiter AR, 2003, CLIN PSYCHOL PSYCHOT, V10, P19, DOI 10.1002/cpp.348
   Leitemo K, 2020, GROUP DYN-THEOR RES, V24, P26, DOI 10.1037/gdn0000112
   Lo Coco G, 2019, RES PSYCHOTHER-PSYCH, V22, P58, DOI 10.4081/ripppo.2019.352
   Luke M, 2010, J SPEC GROUP WORK, V35, P365, DOI 10.1080/01933922.2010.514976
   Malikiosi-Loizos M., 2013, EUROPEAN J COUNSELLI, V2, P33, DOI [10.5964/ejcop.v2i1.4, DOI 10.5964/EJC0P.V2I1.4, https://doi.org/10.5964/ejcop.v2i1.4, DOI 10.5964/EJCOP.V2I1.4]
   McCarthy CJ, 2014, J SPEC GROUP WORK, V39, P186, DOI 10.1080/01933922.2014.924722
   Moller NP, 2013, COUNS PSYCHOTHER RES, V13, P282, DOI 10.1080/14733145.2012.754482
   Murphy BA, 2020, ASSESSMENT, V27, P246, DOI 10.1177/1073191118777636
   Ogrodniczuk JS, 2003, GROUP DYN-THEOR RES, V7, P64, DOI 10.1037/1089-2699.7.1.64
   Oh S, 2018, J SPEC GROUP WORK, V43, P206, DOI 10.1080/01933922.2018.1484541
   Ohrt JH, 2014, J SPEC GROUP WORK, V39, P212, DOI 10.1080/01933922.2014.919047
   Orlinsky D. E., 2005, PSYCHOTHERAPISTS OWN, P214
   Orlinsky DE, 2001, AUST PSYCHOL, V36, P139, DOI 10.1080/00050060108259646
   RStudio Team, 2019, RSTUDIO INT DEV R
   Safran JD, 2011, PSYCHOTHERAPY, V48, P80, DOI 10.1037/a0022140
   Sandell R, 2006, PSYCHOTHER RES, V16, P306, DOI 10.1080/10503300500273110
   Schneider K, 2012, AUST PSYCHOL, V47, P137, DOI 10.1111/j.1742-9544.2012.00065.x
   Sunderji N, 2013, ACAD PSYCHIATR, V37, P352, DOI 10.1176/appi.ap.12050096
   Tschuschke V, 2002, INT J GROUP PSYCHOTH, V52, P463, DOI 10.1521/ijgp.52.4.463.45522
   Tschuschke V., 2011, PSYCHOTHERAPEUTENJOU, V3, P7
   Yalom I, 2008, THEORY PRACTICE GROU, V5th
   Young TL, 2013, J SPEC GROUP WORK, V38, P52, DOI 10.1080/01933922.2012.745915
   Zhu PT, 2018, J SPEC GROUP WORK, V43, P144, DOI 10.1080/01933922.2018.1451581
NR 46
TC 2
Z9 2
U1 4
U2 4
PU CAMBRIDGE UNIV PRESS
PI NEW YORK
PA 32 AVENUE OF THE AMERICAS, NEW YORK, NY 10013-2473 USA
SN 1352-4658
EI 1469-1833
J9 BEHAV COGN PSYCHOTH
JI Behav. Cognit. Psychther.
PD JAN
PY 2022
VL 50
IS 1
BP 28
EP 39
AR PII S1352465821000369
DI 10.1017/S1352465821000369
PG 12
WC Psychology, Clinical
WE Social Science Citation Index (SSCI)
SC Psychology
GA XY7IY
UT WOS:000737142600005
PM 34569462
OA hybrid
DA 2022-08-31
ER

PT J
AU van Rijn, B
   Agar, J
   Sills, C
   Stiles, WB
AF van Rijn, Biljana
   Agar, Jamie
   Sills, Charlotte
   Stiles, William B.
TI Assimilating problematic life script themes in clinical supervision: The
   case of Sarah
SO COUNSELLING & PSYCHOTHERAPY RESEARCH
LA English
DT Article
DE case study research; clinical supervision; script cycle; transactional
   analysis
ID PSYCHOTHERAPY SUPERVISION; MODEL
AB Objectives: Life script is a transactional analysis concept describing a pattern of human experience, interaction and meaning making developed in childhood that can be activated in adulthood, sometimes creating problems. Problematic life script themes can impact a therapist's experience and interaction during clinical work and interfere with therapeutic effectiveness. This study used the comparative script system theory to assess how one therapist's problematic life script themes were manifested in supervision, how they were addressed, and whether addressing them advanced assimilation of the problematic material.
   Method: Seven consecutive monthly supervision sessions with a 50-year-old, highly experienced female therapist in private practice (pseudonym 'Sarah') were analysed by a team of five investigators using a qualitative theory-building approach. The assimilation of problematic experiences sequence (APES) was used to track changes in Sarah's life script themes.
   Results: Problematic life script themes were evident in each supervision session. Progress though the APES varied across themes and six different clients discussed during the sessions.
   Conclusions: The supervisee's life script themes emerged prominently in supervision session content, and most were successfully navigated. The observations supported the theoretical suggestion that assimilation of supervisee unprocessed life script material may be a prominent component of routine professional supervision.
C1 [van Rijn, Biljana] Metanoia Inst, Fac Res & Doctoral Programmes, London, England.
   [Agar, Jamie; Sills, Charlotte] Metanoia Inst, London, England.
   [Stiles, William B.] Miami Univ, Glendale Springs, NC USA.
RP van Rijn, B (corresponding author), Metanoia Inst, Fac Res & Doctoral Programmes, London, England.
EM biljana.vanrijn@metanoia.ac.uk; jamie@agarward.myzen.co.uk;
   charlotte.sills@metanoia.ac.uk; stileswb@miamioh.edu
RI van Rijn, Biljana/K-7200-2019
OI van Rijn, Biljana/0000-0003-0313-6459
CR Amer Psychological Assoc, 2015, AM PSYCHOL, V70, P33, DOI 10.1037/a0038112
   [Anonymous], 1970, CARMICHAELSMANUAL CH
   Basto I, 2018, FRONT PSYCHOL, V9, DOI 10.3389/fpsyg.2018.01119
   Berne E., 1961, T ANAL PSYCHOTHERAPY
   Bollas C., 2007, THE FREUDIAN MOMENT
   Bowlby J., 1988, SECURE BASE PARENT C
   Campbell D. T., 1979, QUAL QUANT, P49
   Clarkson P., 1992, T ANAL PSYCHOTHERAPY
   Detert NB, 2006, PSYCHOTHER RES, V16, P393, DOI 10.1080/10503300500294728
   Ellis MV, 2014, COUNS PSYCHOL, V42, P434, DOI 10.1177/0011000013508656
   Frawley-O'Dea MG, 2001, SUPERVISORY RELATIONSHIP, P1
   FREUD S, 1915, OBSERVATIONS TRANSFE
   Freud S., 1922, PLEASURE PRINCIPLE
   Gabalda IC, 2018, J CONTEMP PSYCHOTHER, V48, P205, DOI 10.1007/s10879-018-9385-z
   Gibson JA, 2009, J AUTISM DEV DISORD, V39, P1024, DOI 10.1007/s10803-009-0709-4
   Gottlieb MC, 2007, PROF PSYCHOL-RES PR, V38, P241, DOI 10.1037/0735-7028.38.3.241
   Gray LA, 2001, J COUNS PSYCHOL, V48, P371, DOI 10.1037/0022-0167.48.4.371
   Hill C. E., 2013, BERGIN GARFIELDS HDB, P775, DOI DOI 10.1017/CB09781107415324.004
   Honos-Webb L, 1998, PSYCHOTHERAPY, V35, P23, DOI 10.1037/h0087682
   Mazzetti, 2009, TRANSACTIONAL ANAL J, V39, P305, DOI [10.1177/036215370903900406, DOI 10.1177/036215370903900406]
   Nelson M.L., 2016, SUPERVISION ESSENTIA
   Nolan P., 2002, OBJECT RELATIONS INT, P68
   ORLINSKY DE, 2005, PSYCHOTHERAPISTS DEV
   Osatuke K, 2012, ADV CULT PSYCHOL CON, P259
   Perls F. S., 1969, GESTALT THERAPY VERB
   Rogers CR, 1959, PSYCHOL STUDY SCI, P184, DOI DOI 10.1158/0008-5472.CAN-04-2204
   Rousmaniere TG, 2016, PSYCHOTHER RES, V26, P196, DOI 10.1080/10503307.2014.963730
   Schielke HJ, 2009, PSYCHOTHER RES, V19, P558, DOI 10.1080/10503300802621180
   Sills C., 2001, SKILLS GESTALT COUNS
   Sills P, 2011, INTEGRATION COUNSELL
   Stern D, 2004, PRESENT MOMENT PSYCH
   Stiles W.B., 2002, PSYCHOTHERAPY RELATI, P357
   Stiles W. B., 2017, COUNS PSYCHOL, P439
   STILES WB, 1990, PSYCHOTHER, V27, P411, DOI 10.1037/0033-3204.27.3.411
   STILES WB, 1991, PSYCHOTHER, V28, P195, DOI 10.1037/0033-3204.28.2.195
   Stiles WB, 2001, QUALITATIVE PSYCHOTH, P112
   Stiles WB, 2007, COUNS PSYCHOTHER RES, V7, P122, DOI 10.1080/14733140701356742
   Stiles WB, 2011, PSYCHOTHER RES, V21, P367, DOI 10.1080/10503307.2011.582186
   Watkins CE, 2018, J PSYCHOTHER INTEGR, V28, P521, DOI 10.1037/int0000114
   Watkins CE, 2011, CLIN SUPERV, V30, P235, DOI 10.1080/07325223.2011.619417
   Westbrook D., 2015, INTRO COGNITIVE BEHA
NR 41
TC 0
Z9 0
U1 0
U2 0
PU WILEY
PI HOBOKEN
PA 111 RIVER ST, HOBOKEN 07030-5774, NJ USA
SN 1473-3145
EI 1746-1405
J9 COUNS PSYCHOTHER RES
JI Couns. Psychother. Res.
PD SEP
PY 2022
VL 22
IS 3
BP 760
EP 772
DI 10.1002/capr.12506
EA DEC 2021
PG 13
WC Psychology, Clinical
WE Emerging Sources Citation Index (ESCI)
SC Psychology
GA 2U0LR
UT WOS:000731856800001
DA 2022-08-31
ER

PT J
AU Partavian, A
   Kyriakopoulos, A
AF Partavian, Avin
   Kyriakopoulos, Alex
TI Therapist and counsellors' experiences of working with asylum seekers in
   the context of asylum-seeking processes in the UK
SO COUNSELLING & PSYCHOTHERAPY RESEARCH
LA English
DT Article; Early Access
DE counselling; therapy; asylum seekers; asylum seeking process
ID PRACTITIONERS WORKING; CLINICAL SUPERVISION; REFUGEE; TRAUMA;
   ENGAGEMENT; SURVIVORS; TORTURE; STRESS; IMPACT
AB Although there is a plethora of research exploring the impact of working with trauma on therapists, limited attention has been paid to the impact of working with traumatised asylum seekers specifically. Furthermore, recent evidence shows that socio-political factors and asylum-seeking processes are acknowledged as major inhibitors of positive well-being and therapeutic effectiveness in mental health practitioners working with this population. Despite this, there is very limited research focusing on the impacts and consequences of asylum legislative framework upon the therapeutic process. This study aimed to explore the impact of the UK asylum legislative framework upon the psychotherapeutic process and relationship. Nine psychotherapists and counsellors who worked with traumatised asylum seekers, with an average of eight years of experience, were interviewed. Transcripts were analysed by employing Braun and Clarke's (2020) reflexive thematic analysis. Three major themes were identified related to the impact on therapeutic work: (a) Moving away from the traditional therapeutic frame, (b) adjustments to the therapeutic process, and (c) impact on the dynamics of the therapeutic relationship. The findings revealed that the UK asylum legislative framework penetrates all aspects of the psychotherapeutic process, including the therapeutic relationship because it may affect the power imbalance in the therapeutic dyad. Practice and policy implications are discussed.
C1 [Partavian, Avin; Kyriakopoulos, Alex] Teesside Univ, Ctr Appl Psychol Sci CAPS, Dept Psychol, Middlesbrough, Cleveland, England.
RP Kyriakopoulos, A (corresponding author), Teesside Univ, Ctr Appl Psychol Sci CAPS, Dept Psychol, Middlesbrough, Cleveland, England.
EM T7076180@tees.ac.uk; a.Kyriakopoulos@tees.ac.uk
CR Anderson J., 2014, CULTURE DISBELIEF ET
   Apostolidou Z, 2018, PSYCHOTHER POLITICS, V16, DOI 10.1002/ppi.1434
   Apostolidou Z, 2017, BRIT J GUID COUNS, V45, P72, DOI 10.1080/03069885.2015.1125852
   Apostolidou Z, 2016, EUR J PSYCHOTHER COU, V18, P4, DOI 10.1080/13642537.2015.1130073
   Apostolidou Z, 2016, COUNS PSYCHOTHER RES, V16, P277, DOI 10.1002/capr.12087
   Apostolidou Z, 2015, BRIT J GUID COUNS, V43, P492, DOI 10.1080/03069885.2014.987727
   Arthur N., 2010, CULTURE INFUSED COUN, P285
   Barrington AJ, 2013, COUNS PSYCHOL Q, V26, P89, DOI 10.1080/09515070.2012.727553
   Bemak F., 2003, MULTICULTURAL COUNSE
   Boehm A, 2004, FAM SOC-J CONTEMP H, V85, P270, DOI 10.1606/1044-3894.314
   Boyatzis RE., 1998, TRANSFORMING QUALITA
   Braun V., 2013, SUCCESSFUL QUALITATI
   Braun V., 2006, THEMATIC ANAL ANALYS, V3, P77, DOI [10.1191/1478088706qp063oa, DOI 10.1191/1478088706QP063OA]
   Braun V, 2021, QUAL RES PSYCHOL, V18, P328, DOI 10.1080/14780887.2020.1769238
   Briere J., 2006, PRINCIPLES TRAUMA TH
   Brown D., 2010, INTRO PSYCHOTHERAPY, V4th
   Burr V., 2015, SOCIAL CONSTRUCTIONI
   Carswell Kenneth, 2011, Int J Soc Psychiatry, V57, P107, DOI 10.1177/0020764008105699
   Cawley R.H., 1977, ASS U TEACHERS PSYCH
   Century G, 2007, BRIT J GUID COUNS, V35, P23, DOI 10.1080/03069880601106765
   Chung R. C. Y., 2014, APA HDB MULTICULTURA, V1, P503, DOI DOI 10.1037/14189-027
   Cloitre M, 2011, J TRAUMA STRESS, V24, P615, DOI 10.1002/jts.20697
   Courtois CA, 2009, TREATING COMPLEX TRA, P82
   Flicker SM, 2008, J FAM PSYCHOL, V22, P439, DOI 10.1037/0893-3200.22.3.439
   Foley J., 2020, REFUGEE PROTECTION U
   Fondacaro KM, 2014, TRAIN EDUC PROF PSYC, V8, P320, DOI 10.1037/tep0000071
   Gazzola N, 2013, CLIN SUPERV, V32, P15, DOI 10.1080/07325223.2013.778678
   Guhan R, 2011, J IMMIGR REFUG STUD, V9, P205, DOI 10.1080/15562948.2011.592804
   Harper D., 2012, APPL PSYCHOL PRACTIC, P32
   Hawkins P, 2006, COACHING MENTORING O
   Haynes K., 2012, REFLEXIVITY QUALITAT, P72
   Home Affairs Committee, 2013, AS 7 REP SESS 2013 1
   Home Office, 2020, IMM STAT YEAR END JU
   Judger N., 2016, HILLARY PLACE PAPERS, V3, P1
   Long S, 2020, AUST SOC WORK, V73, P105, DOI 10.1080/0312407X.2018.1501587
   Maercker A, 2009, POSTTRAUMATISCHE BEL
   Mayblin L, 2019, J ETHN MIGR STUD, V45, P375, DOI 10.1080/1369183X.2018.1466695
   Mayblin Lucy, 2017, LANGUAGES COLONIAL C
   Metzl JM, 2014, SOC SCI MED, V103, P126, DOI 10.1016/j.socscimed.2013.06.032
   Meyer O, 2011, J COUNS PSYCHOL, V58, P335, DOI 10.1037/a0023605
   Meyer OL, 2013, J COMMUNITY PSYCHOL, V41, P884, DOI 10.1002/jcop.21580
   Miller KE, 2010, SOC SCI MED, V70, P7, DOI 10.1016/j.socscimed.2009.09.029
   Murray KE, 2010, AM J ORTHOPSYCHIAT, V80, P576, DOI 10.1111/j.1939-0025.2010.01062.x
   Najavits LM, 2009, TRAUMA VIOLENCE ABUS, V10, P290, DOI 10.1177/1524838009334455
   National Institute for Health and Care Excellence (NICE), 2018, 116 NICE
   Odgen E., 2006, TRAUMA BODY SENSORIM
   Papadopoulos R. K., 2002, THERAPEUTIC CARE REF
   Posselt M, 2019, AUST PSYCHOL, V54, P415, DOI 10.1111/ap.12397
   Reddemann L, 2017, EUR J TRAUMA DISSOC, V1, P11, DOI 10.1016/j.ejtd.2017.01.009
   Reddemann L., 2011, TRAUMA GEWALT, V3, P256
   Richmond AH, 2005, REFUGE, V22, P59
   Roberts RM, 2018, J PAC RIM PSYCHOL, V12, DOI 10.1017/prp.2018.21
   Ryde J., 2011, HDB TRANSCULTURAL CO, P94
   Salganik MJ, 2004, SOCIOL METHODOL, V34, P193, DOI 10.1111/j.0081-1750.2004.00152.x
   Sampson H., 2004, QUAL RES, V4, P383, DOI [DOI 10.1177/1468794104047236, https://doi.org/10.1177/1468794104047236]
   Souter J., 2011, OXFORD MONITOR FORCE, V1, P48
   Speight SL, 2012, COUNS PSYCHOL, V40, P133, DOI 10.1177/0011000011399783
   Squire V, 2009, MIGRAT MINOR CITIZEN, P1, DOI 10.1057/9780230233614
   Taylor JE, 2010, CLIN PSYCHOL REV, V30, P749, DOI 10.1016/j.cpr.2010.05.008
   ter Heide FJJ, 2016, BRIT J PSYCHIAT, V209, P313, DOI 10.1192/bjp.bp.115.167775
   Trahan A, 2013, APPL PSYCHOL CRIM JU, V9, P59
   Tribe R., 1999, COUNS PSYCHOL Q, V12, P233, DOI [10.1080/09515079908254093, DOI 10.1080/09515079908254093]
   UNHCR, 2020, UN HIGH COMM REF GLO
   Van der Hart O., 2006, HAUNTED SELF
   Wampold B., 2010, BASICS PSYCHOTHERAPY
   West A, 2010, BRIT J GUID COUNS, V38, P409, DOI 10.1080/03069885.2010.503696
   Willig C., 2013, INTRO QUALITATIVE RE
   Yakushko O, 2008, INT J ADV COUNS, V30, P167, DOI 10.1007/s10447-008-9054-0
   Ziersch A, 2020, BMC PUBLIC HEALTH, V20, DOI 10.1186/s12889-019-8068-3
   Zur O., 2005, DESTRUCTIVE TRENDS M, P253
NR 70
TC 1
Z9 1
U1 2
U2 4
PU WILEY
PI HOBOKEN
PA 111 RIVER ST, HOBOKEN 07030-5774, NJ USA
SN 1473-3145
EI 1746-1405
J9 COUNS PSYCHOTHER RES
JI Couns. Psychother. Res.
DI 10.1002/capr.12501
EA DEC 2021
PG 11
WC Psychology, Clinical
WE Emerging Sources Citation Index (ESCI)
SC Psychology
GA XN5IR
UT WOS:000729539000001
DA 2022-08-31
ER

PT J
AU Hills, J
AF Hills, John
TI Modelling change in self-narratives and embodied experience: A multicase
   study and autoethnography
SO COUNSELLING & PSYCHOTHERAPY RESEARCH
LA English
DT Article; Early Access
DE autoethnography; case study; change; dialogism; embodied distress;
   narrative
ID DIALOGICAL SELF; THERAPY; PSYCHOTHERAPY; DISORDER; ANXIETY
AB The article documents a multicase study of the researcher's own clinical work with four clients who each presented with embodied expressions of distress. The researcher practised within a 'narrative-dialogical' framework and set out to build theories of therapeutic change. However, a parallel thesis emerged during the project: an autoethnographic account in which the researcher's uses of supervision, personal therapy, dreams and life events capture data on the ways in which the therapist's theories of change are modelled in the therapeutic space-with varying degrees of confidence and success. Sessions were audio-recorded and coded for qualitative markers indicating the emergence of novel self-narratives. A reflexive narrative running throughout the work highlights the superordinate role of reflexivity in theory development. Therapeutic change was typified by an evolving internalised map of self and world, with corresponding change in embodied experience. The article highlights techniques deployed by the therapist in highlighting and building upon moments of innovation with the therapeutic process. As an analysis of one therapist's practice and the experiences of their clients, the study generates theories for ongoing exploration and study. The continuous evolution of change concepts reflects the theory-building work of clinicians in their everyday practice. The study highlights the use of self as research instrument and offers a candid and intimate example of how practitioner research might be structured and delivered.
C1 [Hills, John] Leeds Beckett Univ, Sch Hlth, Calverley Bldg,City Campus, Leeds LS1 3HE, W Yorkshire, England.
RP Hills, J (corresponding author), Leeds Beckett Univ, Sch Hlth, Calverley Bldg,City Campus, Leeds LS1 3HE, W Yorkshire, England.
EM j.hills@leedsbeckett.ac.uk
OI Hills, John/0000-0002-6852-8261
CR Abbass A, 2005, J FAM PRACTICE, V54, P231
   Bager-Charleson S., 2014, DOING PRACTICE BASED
   Bager-Charleson S, 2021, COUNS PSYCHOTHER RES, V21, P555, DOI 10.1002/capr.12432
   Bager-Charleson S, 2017, COUNS PSYCHOTHER RES, V17, P190, DOI 10.1002/capr.12122
   Bakhtin MM, 2010, DIALOGIC IMAGINATION
   Binder PE, 2012, NORD PSYCHOL, V64, P103, DOI 10.1080/19012276.2012.726815
   Brenner I, 2006, PSYCHOANAL QUART, V75, P753, DOI 10.1002/j.2167-4086.2006.tb00056.x
   BROMBERG W, 1979, WESTERN J MED, V130, P561
   Cooper A, 2017, J CLIN MED, V6, DOI 10.3390/jcm6120109
   Cooper M., 2019, INTEGRATING COUNSELL
   Creed F, 2016, J PSYCHOSOM RES, V85, P91, DOI 10.1016/j.jpsychores.2016.02.007
   Doran NJ, 2014, QUAL HEALTH RES, V24, P749, DOI 10.1177/1049732314529662
   Edwards Todd M, 2010, Ment Health Fam Med, V7, P209
   Elliott R, 2010, PSYCHOTHER RES, V20, P123, DOI 10.1080/10503300903470743
   Finlay L, 2011, PHENOMENOLOGY FOR THERAPISTS: RESEARCHING THE LIVED WORLD, P1, DOI 10.1002/9781119975144
   Foster, 2009, CASE STUDY METHOD KE, P45
   Freud S, 1954, ORIGINS PSYCHOANALYS
   Graham CD, 2015, CLIN CASE STUD, V14, P83, DOI 10.1177/1534650114539386
   Gubb Karen, 2013, Psychoanal Rev, V100, P103, DOI 10.1521/prev.2013.100.1.103
   HERMANS HJM, 1992, AM PSYCHOL, V47, P23, DOI 10.1037/0003-066X.47.1.23
   Improved Access to Psychological Therapies [IAPT], 2014, MED UN SYMPT FUNCT S
   Jackson C., 2018, THERAPY TODAY, V29, P8
   Kleist D.M., 2017, COUNSELING RES SCHOL
   Konopka A, 2018, J CONSTR PSYCHOL, V31, P308, DOI 10.1080/10720537.2017.1350609
   Kornelsen J, 2016, QUAL HEALTH RES, V26, P367, DOI 10.1177/1049732314566326
   Kozlowska K, 2016, CLIN CHILD PSYCHOL P, V21, P669, DOI 10.1177/1359104515621960
   Kroenke K, 2002, PSYCHIAT ANN, V32, P509, DOI 10.3928/0048-5713-20020901-06
   Liersch U, 2017, J PSYCHOL THER, V2, P31
   Luyten P, 2017, PSYCHOANAL INQ, V37, P179, DOI 10.1080/07351690.2017.1285187
   Luyten P, 2012, PSYCHOANAL PSYCHOTHE, V26, P121, DOI 10.1080/02668734.2012.678061
   McLeod, 2010, CASE STUDY RES
   Meganck R, 2017, FRONT PSYCHOL, V8, DOI 10.3389/fpsyg.2017.01749
   MONK G, 1997, NARRATIVE THERAPY PR
   Mosher JK, 2009, PSYCHOTHERAPY, V46, P432, DOI 10.1037/a0017955
   O'Sullivan S., 2015, ITS ALL YOUR HEAD TR
   Okita K, 2013, ASIA PAC J COUNS PSY, V4, P109, DOI 10.1080/21507686.2013.779929
   Patel K., 2016, THERAPY TODAY, V27, P11
   Payne H, 2015, ART PSYCHOTHER, V42, P19, DOI 10.1016/j.aip.2014.12.011
   Quinn MC, 2012, PSYCHOTHER RES, V22, P682, DOI 10.1080/10503307.2012.704085
   Rabu M, 2021, COUNS PSYCHOL Q, V34, P109, DOI 10.1080/09515070.2019.1671319
   Ribeiro AP, 2016, PSYCHOTHER RES, V26, P681, DOI 10.1080/10503307.2016.1197439
   Ribeiro AP, 2016, CLIN PSYCHOL PSYCHOT, V23, P166, DOI 10.1002/cpp.1945
   Ribeiro AP, 2010, CULT PSYCHOL, V16, P116, DOI 10.1177/1354067X09353211
   Rogers C., 1989, BECOMING PERSON THER
   ROSS SM, 1973, BEHAV RES THER, V11, P303, DOI 10.1016/0005-7967(73)90007-7
   Spitzer RL, 2006, ARCH INTERN MED, V166, P1092, DOI 10.1001/archinte.166.10.1092
   Stake R., 2006, MULTIPLE CASE STUDY
   Stake R. E., 1978, ED RES, V7, DOI [10.3102/0013189x007002005, DOI 10.3102/0013189X007002005, 10.2307/1174340]
   Stiles W. B., 2009, PRAGMATIC CASE STUDI, V5, P9, DOI [10.14713/pcsp.v5i3.973, DOI 10.14713/PCSP.V5I3.973]
   Stiles WB, 2007, COUNS PSYCHOTHER RES, V7, P122, DOI 10.1080/14733140701356742
   Sullivan P., 2012, QUALITATIVE DATA ANA
   Theodoratou-Bekou M, 2012, ANN GEN PSYCHIATR, V11, DOI 10.1186/1744-859X-11-28
   Totton N., 2014, EMBODIED RELATING GR
   van Manen M, 1990, RES LIVED EXPERIENCE
   Warner, 2014, FUNCTIONAL SYMPTOMS, P269, DOI [10.1007/978-1-4939-1974-1_19, DOI 10.1007/978-1-4939-1974-1_19]
   White M., 2007, MAPS NARRATIVE PRACT
   Wilson C, 2019, NEW SCI
   Woolfolk, 2006, BEHAV PSYCHOL, V14, P549
NR 58
TC 0
Z9 0
U1 2
U2 2
PU WILEY
PI HOBOKEN
PA 111 RIVER ST, HOBOKEN 07030-5774, NJ USA
SN 1473-3145
EI 1746-1405
J9 COUNS PSYCHOTHER RES
JI Couns. Psychother. Res.
DI 10.1002/capr.12502
EA DEC 2021
PG 13
WC Psychology, Clinical
WE Emerging Sources Citation Index (ESCI)
SC Psychology
GA XM0YV
UT WOS:000728563600001
DA 2022-08-31
ER

PT J
AU Bager-Charleson, S
   McBeath, AG
AF Bager-Charleson, Sofie
   McBeath, Alistair G.
TI Containment, compassion and clarity: Mixed-methods research into
   supervision during doctoral research for psychotherapists and
   counselling psychologists
SO COUNSELLING & PSYCHOTHERAPY RESEARCH
LA English
DT Article
DE counselling psychology; doctoral research; psychotherapy and counselling
   approaches; research supervision; therapy research training
ID POSTGRADUATE RESEARCH SUPERVISION; EXPERIENCE; STUDENTS; QUALITY
AB This is a mixed-methods enquiry into the experience of research supervision among supervisors and supervisees on PhD and professional programmes for psychotherapists and counselling psychologists. What makes constructive versus non-constructive, unhelpful research supervision on doctoral programmes for therapists? What might supervisors learn from supervisees' experiences of supervision, and vice versa? These questions permeated our online survey (N = 226) which generated 558 comments and 10 subsequent follow-up interviews analysed by reflexive thematic analysis influenced by narrative research (narrative thematic inquiry). The findings showed, firstly, an unequivocal appreciation of research supervision. In the free text comments, supervisees stressed the value of research experience, empathy and containment. The interviewed supervisees valued trust and broad research knowledge with an exposure to optional approaches. Supervisors emphasised, in turn, the importance of supervisee agency and trust in their own thinking. One particularly illustrative example was when one supervisee described her supervisor as her 'telescope'-helping her to navigate and see far-while a supervisor chose a 'stethoscope' to describe how he regarded it his role to support each student to connect 'inwardly' and build their own relationship with research. The qualitative findings thus suggest a gap in expectations. Common features were, however, also noted, in terms of construing constructive research supervision as 'relational' and based on 'three Cs', namely containment, compassion and clarity.
C1 [Bager-Charleson, Sofie; McBeath, Alistair G.] Metanoia Inst, London, England.
RP Bager-Charleson, S (corresponding author), Metanoia Inst, London, England.
EM sofie.bager-charleson@metanoia.ac.uk; alistair.mcbeath@metanoia.ac.uk
OI McBeath, Alistair/0000-0003-3801-6051
FU UKCP (United Kingdom Council for Psychotherapy)
FX UKCP (United Kingdom Council for Psychotherapy)
CR Akerlind G, 2017, STUD HIGH EDUC, V42, P1686, DOI 10.1080/03075079.2015.1118031
   Amundsen C, 2009, INNOV EDUC TEACH INT, V46, P331, DOI 10.1080/14703290903068805
   Armsby P, 2018, STUD HIGH EDUC, V43, P2226, DOI 10.1080/03075079.2017.1318365
   Armstrong SJ, 2004, BRIT J EDUC PSYCHOL, V74, P599, DOI 10.1348/0007099042376436
   Bager-Charleson S, 2017, COUNS PSYCHOTHER RES, V17, P190, DOI 10.1002/capr.12122
   BEUTLER LE, 1995, AM PSYCHOL, V50, P984, DOI 10.1037/0003-066X.50.12.984
   Bhaskar R, 2015, POSSIBILITY NATURALI
   Bingham C, 2014, TEACH HIGH EDUC, V19, P78, DOI 10.1080/13562517.2013.827643
   Boden ZVR, 2016, QUAL HEALTH RES, V26, P1078, DOI 10.1177/1049732315576709
   Boisvert CM, 2006, PROF PSYCHOL-RES PR, V37, P708, DOI 10.1037/0735-7028.37.6.708
   Braun V., 2006, THEMATIC ANAL ANALYS, V3, P77, DOI [10.1191/1478088706qp063oa, DOI 10.1191/1478088706QP063OA]
   Braun V, 2021, INT J SOC RES METHOD, V24, P641, DOI 10.1080/13645579.2020.1805550
   Braun V, 2019, QUAL RES SPORT EXERC, V11, P589, DOI 10.1080/2159676X.2019.1628806
   Bruce C, 2013, STUD HIGH EDUC, V38, P226, DOI 10.1080/03075079.2011.576338
   Carter S., 2014, DEV GENERIC SUPPORT
   Castonguay LG, 2010, PSYCHOTHERAPY, V47, P345, DOI 10.1037/a0021165
   Charura D., 2021, BLACK IDENTITIES WHI
   Costa B, 2019, COUNS PSYCHOTHER RES, V19, P231, DOI 10.1002/capr.12187
   Creswell J. W., 2011, DESIGNING CONDUCTING
   Danaher, 2012, INT J ORG BEHAV, V17, P1
   de Kleijn RAM, 2015, HIGH EDUC RES DEV, V34, P117, DOI 10.1080/07294360.2014.934331
   Eriksson M, 2019, HEALTH PROMOT INT, V34, P1200, DOI 10.1093/heapro/day088
   Fell A., 2011, PROFESSIONAL DOCTORA
   Fenge LA, 2012, STUD HIGH EDUC, V37, P401, DOI 10.1080/03075079.2010.520697
   Fewell, 2016, PRACTITIONER RES COU
   Fillery-Travis A., 2017, INSIGHTS PRACTICE HD
   Finlay L., 2021, EUR J QUAL RES PSYCH, V11, P103
   Franke A, 2011, STUD HIGH EDUC, V36, P7, DOI 10.1080/03075070903402151
   Frost N., 2020, ENJOYING RES COUNSEL
   Graham E., 2017, J PERSPECTIVES APPL, V5, P42, DOI DOI 10.14297/JPAAP.V5I2.265
   Hazell CM, 2021, COUNS PSYCHOTHER RES, V21, P757, DOI 10.1002/capr.12437
   Hazell CM, 2020, SYST REV-LONDON, V9, DOI 10.1186/s13643-020-01443-1
   Heath T., 2002, HIGHER ED RES DEV, V21, P41, DOI [10.1080/07294360220124648, DOI 10.1080/07294360220124648]
   Hesse-Biber S, 2010, QUAL INQ, V16, P455, DOI 10.1177/1077800410364611
   Holmberg L, 2006, QUAL HIGH EDUC, V12, P207, DOI 10.1080/13538320600916833
   Jervis S, 2012, PSYCHOANAL CULT SOC, V17, P296, DOI 10.1057/pcs.2010.36
   Kiley M, 2011, STUD HIGH EDUC, V36, P585, DOI 10.1080/03075079.2011.594595
   Lee A, 2008, STUD HIGH EDUC, V33, P267, DOI 10.1080/03075070802049202
   Lee A, 2018, STUD HIGH EDUC, V43, P878, DOI 10.1080/03075079.2018.1438116
   Maistry SM, 2017, S AFR J HIGH EDUC, V31, P119, DOI 10.20853/31-1-841
   Martinko MJ, 2013, J ORGAN BEHAV, V34, pS120, DOI 10.1002/job.1888
   Masek A, 2017, MATER SCI ENG, V226, P6
   Maxwell TW, 2011, HIGH EDUC RES DEV, V30, P219, DOI 10.1080/07294360.2010.509762
   McCallin A, 2012, TEACH HIGH EDUC, V17, P63, DOI 10.1080/13562517.2011.590979
   McCulloch, 2016, P 12 BIENN QUAL POST, P143
   McKenna Sioux, 2021, GLOBAL SCHOLAR IMPLI
   Metcalfe J., 2018, EXPLORING WELLBEING
   MORROWBRADLEY C, 1986, AM PSYCHOL, V41, P188, DOI 10.1037/0003-066X.41.2.188
   Nasiri F, 2015, STUD HIGH EDUC, V40, P1962, DOI 10.1080/03075079.2014.914906
   NORCROSS JC, 1983, PROF PSYCHOL-RES PR, V14, P869, DOI 10.1037/0735-7028.14.6.869
   Nulty D, 2009, ASSESS EVAL HIGH EDU, V34, P693, DOI 10.1080/02602930802474193
   Phanich V, 2019, ENHANCING PRACTICE C
   Platow MJ, 2012, STUD HIGH EDUC, V37, P103, DOI 10.1080/03075079.2010.501104
   Riessman C. K., 2002, HDB INTERVIEW RES CO, P695, DOI DOI 10.4135/9781412973588
   Riessman CatherineK., 1993, NARRATIVE ANAL
   Riessman CK., 2008, NARRATIVE METHODS HU
   Roach A, 2019, J EDUC PSYCHOL, V111, P1243, DOI 10.1037/edu0000322
   Saldana J., 2012, CODING MANUAL QUALIT
   Smith K, 2021, FRONT PSYCHOL, V12, DOI 10.3389/fpsyg.2021.742676
   Stevens C., 2015, MAKING RES MATTER RE, P35
   Tasca GA, 2015, PSYCHOTHERAPY, V52, P1, DOI 10.1037/a0038252
   Taylor S., 2018, ELIGIBILITY SUPERVIS
   Taylor S., 2017, HDB DOCTORAL SUPERVI
   Taylor S., 2019, GOOD SUPERVISORY PRA
   Thorley C., 2017, NOT DEGREES IMPROVIN
   Trowell, 2011, CHILDHOOD DEPRESSION, P154
   Turner G, 2015, INNOV EDUC TEACH INT, V52, P86, DOI 10.1080/14703297.2014.981840
NR 67
TC 0
Z9 0
U1 1
U2 1
PU WILEY
PI HOBOKEN
PA 111 RIVER ST, HOBOKEN 07030-5774, NJ USA
SN 1473-3145
EI 1746-1405
J9 COUNS PSYCHOTHER RES
JI Couns. Psychother. Res.
PD SEP
PY 2022
VL 22
IS 3
BP 689
EP 707
DI 10.1002/capr.12498
EA DEC 2021
PG 19
WC Psychology, Clinical
WE Emerging Sources Citation Index (ESCI)
SC Psychology
GA 2U0LR
UT WOS:000726562100001
DA 2022-08-31
ER

PT J
AU Wu, MB
   Levitt, HM
AF Wu, Max B.
   Levitt, Heidi M.
TI How to become a responsive therapist: A study of experiences of
   developing therapists
SO PSYCHOTHERAPY RESEARCH
LA English
DT Article
DE responsiveness; psychotherapists; training; supervision; psychotherapy;
   qualitative research methods
ID PSYCHOTHERAPY INTEGRATION; ALLIANCE; PSYCHOLOGISTS; INTERVENTIONS;
   PRINCIPLES; TRAINEES
AB Objective : A growing body of empirical evidence suggests that psychotherapy is more effective when therapists tailor interventions to fit their specific clients' needs, a concept referred to as therapist responsiveness in the psychotherapy literature. However, the question of how therapists learn to become responsive rarely has been examined. Method : The central question of this study, put to eleven graduate student therapist trainees, was, "How did you learn to be responsive to clients as a novice therapist, and in what ways have you become responsive?" A critical-constructivist grounded theory method was employed to generate themes from trainees' replies. Results : The analysis showed that trainees learned to improve their responsiveness to clients by: (1) becoming more aware of cues that signaled the need to adapt interventions (as related to psychotherapy change processes, client-therapist relational dynamics, clients' identities and cultural contexts, and the maximizing of clients' agency); (2) developing attunement to their own emotions and engaging in self-care; and (3) adopting mindsets that facilitated their trying new relational or therapy approaches while also maintaining professionalism. Conclusion Based upon these findings, preliminary suggestions for responsiveness training are presented to guide programs that wish to train responsive psychotherapists .
C1 [Wu, Max B.; Levitt, Heidi M.] Univ Massachusetts Boston, Dept Psychol, Boston, MA USA.
RP Wu, MB (corresponding author), Univ Massachusetts Boston, 100 William T Morrissey Blvd, Boston, MA 02125 USA.
EM Mwu.psych@gmail.com
OI Wu, Max/0000-0002-3731-0139; Levitt, Heidi M./0000-0001-9447-1484
CR Ablon JS, 2006, PSYCHOTHERAPY, V43, P216, DOI 10.1037/0033-3204.43.2.216
   American Psychological Association, 2015, STAND ACCR HLTH SERV
   Bacal H. A., 1985, PROGR SELF PSYCHOL, V1, P202
   Benuto LT, 2018, TRAIN EDUC PROF PSYC, V12, P125, DOI 10.1037/tep0000190
   Bernal G, 2006, J COMMUNITY PSYCHOL, V34, P121, DOI 10.1002/jcop.20096
   Bischoff RJ, 1997, CONTEMP FAM THER, V19, P563, DOI 10.1023/A:1026139206638
   Bohart A., 2010, HEART SOUL CHANGE DE, P83, DOI DOI 10.1037/12075-003
   Boswell JF, 2007, PSYCHOTHERAPY, V44, P378, DOI 10.1037/0033-3204.44.4.378
   Callahan JL, 2018, TRAIN EDUC PROF PSYC, V12, P231, DOI 10.1037/tep0000209
   Castonguay LG, 2015, PSYCHOTHER RES, V25, P166, DOI 10.1080/10503307.2014.973923
   Church, 1993, PSYCHOANAL PSYCHOL, V10, P187, DOI [https://doi.org/10.1037/h0079462, DOI 10.1037/H0079462]
   Consoli AJ, 2005, J PSYCHOTHER INTEGR, V15, P358, DOI 10.1037/1053-0479.15.4.358
   Constantino M. J., 2013, J UNIFIED PSYCHOTHER, V2, P1
   Constantino MJ, 2020, COGN BEHAV PRACT, V27, P405
   Cooper M., 2011, PLURALISTIC COUNSELL
   Daly KD, 2009, J COUNS PSYCHOL, V56, P549, DOI 10.1037/a0016695
   DeBlaere, 2017, CULTURAL HUMILITY EN, P157, DOI [https://doi.org/10.1037/0000037-008, DOI 10.1037/0000037-008]
   Edwards, 2010, PRAGMATIC CASE STUDI, V6, P255, DOI [https://doi.org/10.14713/pcsp.v6i4.1047, DOI 10.14713/PCSP.V6I4.1047]
   Eells, 2010, PRAGMATIC CASE STUDI, V6, P286, DOI https://doi.org/10.14713/pcsp.v6i4.1050
   Elkin I, 2014, PSYCHOTHER RES, V24, P52, DOI 10.1080/10503307.2013.820855
   Elliott R, 2018, PSYCHOTHERAPY, V55, P399, DOI 10.1037/pst0000175
   Eubanks-Carter C, 2015, PSYCHOTHERAPY, V52, P169, DOI 10.1037/a0037596
   Fosha D, 2004, J PSYCHOTHERAPY INTE, V14, P66, DOI [10.1037/ 1053-0479.14.1.66, DOI 10.1037/1053-0479.14.1.66]
   Friedlander ML, 2012, CLIN SUPERV, V31, P103, DOI 10.1080/07325223.2012.675199
   Friedlander ML, 2015, PSYCHOTHERAPY, V52, P174, DOI 10.1037/a0037044
   Fuertes J.N., OTHER SIDE PSYCHOTHE
   Gibbons MBC, 2003, PSYCHOTHER RES, V13, P169, DOI 10.1093/ptr/kpg017
   Giorgi A., 2009, DESCRIPTIVE PHENOMEN
   Glaser B., 1967, DISCOVERY GROUNDED T
   Griner D, 2006, PSYCHOTHERAPY, V43, P531, DOI 10.1037/0033-3204.43.4.531
   Hardy GE, 1999, PSYCHOTHER RES, V9, P36, DOI 10.1093/ptr/9.1.36
   Hatcher RL, 2015, AM PSYCHOL, V70, P747, DOI 10.1037/a0039803
   Hays P. A., 2016, ADDRESSING CULTURAL, DOI [10.1037/14801-000, DOI 10.1037/14801-000]
   Hill CE, 2007, PSYCHOTHERAPY, V44, P434, DOI 10.1037/0033-3204.44.4.434
   Hill CE, 2006, PSYCHOTHERAPY, V43, P154, DOI 10.1037/0033-3204.43.2.154
   Hill CE, 2015, J COUNS PSYCHOL, V62, P184, DOI 10.1037/cou0000053
   Huang T, 2013, PSYCHOTHER RES, V23, P568, DOI 10.1080/10503307.2013.807378
   Jacobsson G, 2012, NORD PSYCHOL, V64, P192, DOI 10.1080/19012276.2012.731313
   Kanazawa Y, 2016, COUNS PSYCHOL Q, V29, P274, DOI 10.1080/09515070.2015.1033383
   Kannan D, 2017, PSYCHOTHER RES, V27, P201, DOI 10.1080/10503307.2015.1090036
   Kramer U, 2015, CLIN PSYCHOL-SCI PR, V22, P277, DOI 10.1111/cpsp.12107
   Lampropoulos GK, 2007, J PSYCHOTHER INTEGR, V17, P185, DOI 10.1037/1053-0479.17.2.185
   Levitt H.M., 2021, ESSENTIALS CRITICAL
   Levitt HM, 2016, PSYCHOL BULL, V142, P801, DOI 10.1037/bul0000057
   Levitt HM, 2010, PSYCHOTHER RES, V20, P337, DOI 10.1080/10503300903476708
   Lilienfeld SO, 2013, CLIN PSYCHOL REV, V33, P883, DOI 10.1016/j.cpr.2012.09.008
   Mackrill T, 2013, COUNS PSYCHOL Q, V26, P250, DOI 10.1080/09515070.2013.832148
   Motulsky S.L, 2021, QUAL PSYCHOL, V8, P389, DOI [10.1037/qup0000215, DOI 10.1037/QUP0000215]
   Murphy D, 2018, COUNS PSYCHOTHER RES, V18, P199, DOI 10.1002/capr.12162
   Owen J, 2016, PROF PSYCHOL-RES PR, V47, P30, DOI 10.1037/pro0000046
   Ponterotto J.G., 2017, QUAL PSYCHOL, V4, P2, DOI [10.1037/qup0000082, DOI 10.1037/QUP0000082]
   Prinstein, 2016, BEHAV THERAPIST, V39, P65
   Rizo, QUAL PSYCHOL, DOI [https://doi.org/10.1037/qup0000206, DOI 10.1037/QUP0000206]
   Ronnestad, 2005, PSYCHOTHERAPISTS DEV, P143
   Rousmaniere T., 2017, DELIBERATE PRACTICE
   Skovholt T.M., 2004, MASTER THERAPISTS EX
   Skovholt TM, 2003, J CAREER DEV, V30, P45, DOI 10.1023/A:1025125624919
   Smith JD, 2017, J PERS ASSESS, V99, P126, DOI 10.1080/00223891.2015.1077336
   Snyder J, 2017, PSYCHOTHER RES, V27, P608, DOI 10.1080/10503307.2016.1147658
   Sperry, 2015, PSYCHOPATHOLOGY PSYC
   Stiles WB, 1998, CLIN PSYCHOL-SCI PR, V5, P439, DOI 10.1111/j.1468-2850.1998.tb00166.x
   Tasca GA, 2015, PSYCHOTHERAPY, V52, P1, DOI 10.1037/a0038252
   Whelton W.J., 2021, HUMANISTIC FEM UNPUB
   Williams DC, 2007, PSYCHOTHER RES, V17, P66, DOI 10.1080/10503300500469098
   Wu MB, 2020, J CONTEMP PSYCHOTHER, V50, P161, DOI 10.1007/s10879-020-09450-y
NR 65
TC 1
Z9 1
U1 2
U2 4
PU ROUTLEDGE JOURNALS, TAYLOR & FRANCIS LTD
PI ABINGDON
PA 2-4 PARK SQUARE, MILTON PARK, ABINGDON OX14 4RN, OXON, ENGLAND
SN 1050-3307
EI 1468-4381
J9 PSYCHOTHER RES
JI Psychother. Res.
PD AUG 18
PY 2022
VL 32
IS 6
BP 763
EP 777
DI 10.1080/10503307.2021.2009929
EA DEC 2021
PG 15
WC Psychology, Clinical
WE Social Science Citation Index (SSCI)
SC Psychology
GA 2M6LK
UT WOS:000727139800001
PM 34871126
DA 2022-08-31
ER

PT J
AU Chambers-Baltz, S
   Knutson, D
   Becerra, M
   Hughes, A
   Cantu, LC
   Cadaret, M
AF Chambers-Baltz, Stephanie
   Knutson, Douglas
   Becerra, Monica
   Hughes, Anna
   Cantu, Lizbeth Cantu
   Cadaret, Michael
TI Determined to Improve: An Exploration of Therapist Perspectives About
   Their Development
SO PSYCHOTHERAPY
LA English
DT Article
DE development; therapist; qualitative methods; counseling
ID PSYCHOTHERAPY; EXPERTISE; RESPONSIVENESS
AB Scholars note that therapist performance is one of many factors that contribute to client treatment outcomes. Given that the performance of therapists matters, researchers have identified several methods and models for improving therapist effectiveness. However, scholars have yet to explore highly effective therapists' perspectives on their motivation to develop, the methods they use, and the impact of their efforts to develop. The present study used a consensual qualitative research (Hill & Knox, 2021) approach to explore dynamics underlying therapist development of expertise. Semistructured interviews were conducted with 12 therapists whose outcome data placed them in the top 25% of clinicians of their respective clinics, according to their supervisors. The researchers reached consensus at each stage of analysis as they organized data into domains, core ideas, and cross-analysis. Domains and corresponding subdomains were: (a) struggle with personal, external, and response to barriers subdomains, (b) therapist characteristics with striving, presence, skills, and values subdomains, and (c) development with early career, formal, feedback, relational, personal/identity subdomains. Implications for practice and areas for future research are discussed.
C1 [Chambers-Baltz, Stephanie; Becerra, Monica; Hughes, Anna; Cantu, Lizbeth Cantu] Southern Illinois Univ Carbondale, Sch Psychol & Behav Sci, 1125 Lincoln Dr, Carbondale, IL 62901 USA.
   [Knutson, Douglas] Oklahoma State Univ, Sch Community Hlth Sci Counseling & Counseling Ps, Stillwater, OK 74078 USA.
   [Cadaret, Michael] Chatham Univ, Sch Hlth Sci, Pittsburgh, PA 15232 USA.
RP Chambers-Baltz, S (corresponding author), Southern Illinois Univ Carbondale, Sch Psychol & Behav Sci, 1125 Lincoln Dr, Carbondale, IL 62901 USA.
EM stephanie.chambers-baltz@siu.edu
RI Knutson, Douglas/W-5032-2019; Cadaret, Michael/K-1201-2018
OI Knutson, Douglas/0000-0002-4905-4769; Cadaret,
   Michael/0000-0002-9272-0552; Chambers-Baltz,
   Stephanie/0000-0001-6370-3975; Hughes, Anna/0000-0003-0863-8933
CR American Psychological Association, 2012, REC PSYCH EFF
   American Psychological Association, 2002, AM PSYCHOL, V57, P1060, DOI 10.1037/0003-066X.57.12.1060
   Bennett-Levy J, 2006, BEHAV COGN PSYCHOTH, V34, P57, DOI 10.1017/S1352465805002420
   Chow DL, 2015, PSYCHOTHERAPY, V52, P337, DOI 10.1037/pst0000015
   Ericsson KA, 1996, ANNU REV PSYCHOL, V47, P273, DOI 10.1146/annurev.psych.47.1.273
   Goodyear R.K., 2017, CYCLE EXCELLENCE USI, P67, DOI [10.1002/9781119165590.ch4, DOI 10.1002/9781119165590.CH4]
   Hatcher RL, 2015, AM PSYCHOL, V70, P747, DOI 10.1037/a0039803
   Hayes J.A., 2017, WHY SOME THERAPISTS, P85
   Hill C.E., 2015, PSYCHOTHER RES, P485, DOI [10.1007/978-3-7091-1382-0_23, DOI 10.1007/978-3-7091-1382-0_23]
   Hill C.E., 2021, ESSENTIALS CONSENSUA, DOI [10.1037/0000215-000, DOI 10.1037/0000215-000]
   Hill C. E., 2012, CONSENSUAL QUALITATI
   Hill CE, 2020, PSYCHOTHERAPY, V57, P587, DOI 10.1037/pst0000247
   Hill CE, 2017, COUNS PSYCHOL, V45, P7, DOI 10.1177/0011000016641192
   Hou JM, 2020, J COUNS PSYCHOL, V67, P386, DOI 10.1037/cou0000401
   Imel Z, 2013, BERGIN GARFIELDS HDB, P258, DOI DOI 10.1007/978
   Imel ZE, 2015, PSYCHOTHERAPY, V52, P329, DOI 10.1037/pst0000023
   Jennings L, 1999, J COUNS PSYCHOL, V46, P3, DOI 10.1037/0022-0167.46.1.3
   Jennings L, 2003, J CAREER DEV, V30, P59, DOI 10.1023/A:1025177608990
   Kim DM, 2006, PSYCHOTHER RES, V16, P161, DOI 10.1080/10503300500264911
   Kraus DR, 2011, PSYCHOTHER RES, V21, P267, DOI 10.1080/10503307.2011.563249
   Lambert M. J., 1999, USE PSYCHOL TESTING, P831
   Lutz W, 2007, J COUNS PSYCHOL, V54, P32, DOI 10.1037/0022-0167.54.1.32
   Miller S. D., 2016, QUALITY IMPROVEMENT, P247, DOI DOI 10.1007/978-3-319-26209-3
   Miller SD, 2013, PSYCHOTHERAPY, V50, P88, DOI 10.1037/a0031097
   Nissen-Lie HA, 2013, PSYCHOTHER RES, V23, P86, DOI 10.1080/10503307.2012.735775
   Norcross JC, 2018, J CLIN PSYCHOL, V74, P1889, DOI 10.1002/jclp.22678
   Norcross JC, 2017, COUNS PSYCHOL, V45, P66, DOI 10.1177/0011000016655603
   Okiishi J, 2003, CLIN PSYCHOL PSYCHOT, V10, P361, DOI 10.1002/cpp.383
   Okiishi JC, 2006, J CLIN PSYCHOL, V62, P1157, DOI 10.1002/jclp.20272
   Owen J, 2019, J CONSULT CLIN PSYCH, V87, P1149, DOI 10.1037/ccp0000437
   ROBINSON WL, 1974, PERS J, V53, P538
   ROnnestad M. H., 2013, DEV PRACTITIONER GRO
   ROnnestad M. H., 2016, HDB CLIN PSYCHOL, P223
   Rousmaniere T., 2017, DELIBERATE PRACTICE
   Stiles WB, 2013, PSYCHOTHERAPY, V50, P33, DOI 10.1037/a0030569
   Stiles WB, 2009, CLIN PSYCHOL-SCI PR, V16, P86, DOI 10.1111/j.1468-2850.2009.01148.x
   Tolin DF, 2015, CLIN PSYCHOL-SCI PR, V22, P317, DOI 10.1111/cpsp.12122
   Tracey T. J. G., 2015, PSYCHOTHERAPY B, V50, P7
   Tracey TJG, 2014, AM PSYCHOL, V69, P218, DOI 10.1037/a0035099
   Wampold BE, 2015, GREAT PSYCHOTHERAPY DEBATE: THE EVIDENCE FOR WHAT MAKES PSYCHOTHERAPY WORK, 2ND EDITION, P1
   Wampold BE, 2005, J CONSULT CLIN PSYCH, V73, P914, DOI 10.1037/0022-006X.73.5.914
   Youn SJ, 2015, PSYCHOTHERAPY, V52, P432, DOI 10.1037/pst0000029
NR 42
TC 0
Z9 0
U1 2
U2 2
PU AMER PSYCHOLOGICAL ASSOC, DIV PSYCHOTHERAPY
PI CORAL GABLES
PA 1390 SOUTH DIXIE HIGHWAY, STE 2222, CORAL GABLES, FL 33146-2946 USA
SN 0033-3204
EI 1939-1536
J9 PSYCHOTHERAPY
JI Psychotherapy
PD DEC
PY 2021
VL 58
IS 4
BP 437
EP 448
DI 10.1037/pst0000399
PG 12
WC Psychology, Clinical
WE Social Science Citation Index (SSCI)
SC Psychology
GA XL4XP
UT WOS:000728148500002
PM 34881921
DA 2022-08-31
ER

PT J
AU Drinane, JM
   Wilcox, MM
   Cabrera, L
   Black, SW
AF Drinane, Joanna M.
   Wilcox, Melanie M.
   Cabrera, Laurice
   Black, Stephanie Winkeljohn
TI To Conceal or Not to Conceal: Supervisee and Client Identity Processes
   in Clinical Supervision
SO PSYCHOTHERAPY
LA English
DT Article
DE supervision; cultural concealment; supervisory working alliance;
   satisfaction with supervision
ID PSYCHOTHERAPY SUPERVISION; SELF-DISCLOSURE; MULTICULTURAL SUPERVISION;
   RACIAL MICROAGGRESSIONS; CULTURAL HUMILITY; WORKING ALLIANCE;
   NONDISCLOSURE; PERCEPTIONS; TRAINEES; SNAPSHOT
AB Supervision is often conceived of as the "instructional strategy that most characterizes the preparation of mental health professionals" (Bernard & Goodyear, 2019; p. 2). Engaging in this process fully and authentically inevitably involves being vulnerable in front of and with one's supervisor in an effort to learn and grow. To more fully understand the supervisory relationship, researchers have focused on what supervisees do and do not share with their supervisors. This article sought to understand the extent to which supervisees engage in a process of concealment or nondisclosure about culture while in supervision. Cultural concealment (operationalized by Drinane, et al., 2018) was measured on 2 levels: one focused on if the supervisee concealed their own culture and one focused on if the supervisee concealed aspects of their clients' cultural identities. First, we found significant negative associations between each of these levels of cultural concealment and satisfaction with supervision and the supervisory working alliance. We then computed a residual score whereby supervisee cultural concealment about clients was predicted by supervisee cultural concealment about themselves. This residual variable was a significant predictor of satisfaction with supervision with supervision and with the supervisory working alliance, indicating that the relationship between these levels of concealment is important and related to the process of supervision. Implications and future directions will be discussed.
C1 [Drinane, Joanna M.; Cabrera, Laurice] Univ Utah, Dept Educ Psychol, Salt Lake City, UT 84112 USA.
   [Wilcox, Melanie M.] Augusta Univ, Dept Psychol Sci, Augusta, GA USA.
   [Black, Stephanie Winkeljohn] Penn State Harrisburg, Dept Psychol & Social Sci, Middletown, PA USA.
RP Drinane, JM (corresponding author), Dept Educ Psychol, 1721 Campus Ctr Dr, Salt Lake City, UT 84112 USA.
EM Joanna.drinane@utah.edu
OI Wilcox, Melanie/0000-0001-9712-6117
CR Adler NE, 2000, HEALTH PSYCHOL, V19, P586, DOI 10.1037/0278-6133.19.6.586
   American Psychological Association (APA), 2017, MULT GUID EC APPR CO
   Amerikaner M, 2012, CLIN SUPERV, V31, P61, DOI 10.1080/07325223.2012.671721
   Baggerly J, 2017, J MULTICULT COUNS D, V45, P292, DOI 10.1002/jmcd.12079
   BAHRICK AS, 1989, THESIS OHIO STATE U
   Bernard J.M, 2019, FUNDAMENTALS CLIN SU, V6th ed
   BORDIN ES, 1983, COUNS PSYCHOL, V11, P35, DOI 10.1177/0011000083111007
   Burkard AW, 2006, J COUNS PSYCHOL, V53, P288, DOI 10.1037/0022-0167.53.3.288
   Clevinger K, 2019, TRAIN EDUC PROF PSYC, V13, P222, DOI 10.1037/tep0000236
   Constantine MG, 2007, J COUNS PSYCHOL, V54, P142, DOI 10.1037/0022-0167.54.2.142
   Drinane JM, 2018, J COUNS PSYCHOL, V65, P239, DOI 10.1037/cou0000246
   Duan CM, 2001, J MULTICULT COUNS D, V29, P131, DOI 10.1002/j.2161-1912.2001.tb00510.x
   Ellis M.V., 2016, 12 INT INT C CLIN SU
   Gibson AS, 2019, J COUNS PSYCHOL, V66, P114, DOI 10.1037/cou0000295
   Grossl AB, 2014, TRAIN EDUC PROF PSYC, V8, P182, DOI 10.1037/tep0000025
   HERNANDEZ P, 2009, J SYSTEMIC THERAPIES, V28, P88, DOI DOI 10.1521/JSYT.2009.28.1.88
   Hook JN, 2016, J COUNS PSYCHOL, V63, P269, DOI 10.1037/cou0000114
   Hutman H, 2020, TRAIN EDUC PROF PSYC, V14, P308, DOI 10.1037/tep0000290
   Knox S, 2015, CLIN SUPERV, V34, P151, DOI 10.1080/07325223.2015.1086462
   Knox S, 2011, PSYCHOTHERAPY, V48, P336, DOI 10.1037/a0022067
   Ladany N, 1999, J COUNS DEV, V77, P447, DOI 10.1002/j.1556-6676.1999.tb02472.x
   Ladany N, 1997, J COUNS PSYCHOL, V44, P284, DOI 10.1037/0022-0167.44.3.284
   Ladany N, 1996, J COUNS PSYCHOL, V43, P10, DOI 10.1037/0022-0167.43.1.10
   LADANY N, 1995, COUNS EDUC SUPERV, V34, P220, DOI DOI 10.1002/J.1556-6978.1995.TB00244.X
   Lin L., 2018, MONITOR PSYCHOL, V49
   Lipscomb AE, 2017, SMITH COLL STUD SOC, V87, P220, DOI 10.1080/00377317.2017.1324098
   Mehr KE, 2010, COUNS PSYCHOTHER RES, V10, P103, DOI 10.1080/14733141003712301
   Monceaux CP, 2021, PSYCHOL SEX ORIENTAT, V8, P472, DOI 10.1037/sgd0000433
   Nelson ML, 2001, J COUNS PSYCHOL, V48, P384, DOI 10.1037/0022-0167.48.4.384
   Pisani A, 2005, SMITH COLL STUD SOC, V75, P29, DOI 10.1300/J497v75n01_03
   Schweitzer RD, 2018, COUNS PSYCHOTHER RES, V18, P71, DOI 10.1002/capr.12143
   Siembor M.J., 2012, 8 INT INT C CLIN SUP
   Soheilian SS, 2014, COUNS PSYCHOL Q, V27, P379, DOI 10.1080/09515070.2014.961408
   Spence N, 2014, CLIN PSYCHOL PSYCHOT, V21, P178, DOI 10.1002/cpp.1829
   Sue DW, 2001, COUNS PSYCHOL, V29, P790, DOI 10.1177/0011000001296002
   Sumerel M., 1994, PARALLEL PROCESS SUP
   Tohidian NB, 2017, J MARITAL FAM THER, V43, P573, DOI 10.1111/jmft.12219
   Walker JA, 2007, COUNS PSYCHOTHER RES, V7, P12, DOI 10.1080/14733140601140881
   Watkins C. E, 1997, HDB PSYCHOTHERAPY SU
   Watkins CE, 2019, AM J PSYCHOTHER, V72, P38, DOI 10.1176/appi.psychotherapy.20180040
   Watkins CE, 2011, CLIN SUPERV, V30, P235, DOI 10.1080/07325223.2011.619417
   Wilcox MM, 2020, COUNS PSYCHOL, V48, P466, DOI 10.1177/0011000020904709
   Yourman DB, 2003, J CLIN PSYCHOL, V59, P601, DOI 10.1002/jclp.10162
NR 43
TC 0
Z9 0
U1 3
U2 3
PU AMER PSYCHOLOGICAL ASSOC, DIV PSYCHOTHERAPY
PI CORAL GABLES
PA 1390 SOUTH DIXIE HIGHWAY, STE 2222, CORAL GABLES, FL 33146-2946 USA
SN 0033-3204
EI 1939-1536
J9 PSYCHOTHERAPY
JI Psychotherapy
PD DEC
PY 2021
VL 58
IS 4
BP 429
EP 436
DI 10.1037/pst0000387
PG 8
WC Psychology, Clinical
WE Social Science Citation Index (SSCI)
SC Psychology
GA XL4XP
UT WOS:000728148500001
PM 34881920
DA 2022-08-31
ER

PT J
AU Boschann, A
   Krahnke, U
   Wiegand-Grefe, S
   Kessler, EM
AF Boschann, Annika
   Krahnke, Uwe
   Wiegand-Grefe, Silke
   Kessler, Eva-Marie
TI How Young Psychotherapists Experience Working With Older Patients
SO JOURNAL OF COUNSELING PSYCHOLOGY
LA English
DT Article
DE psychotherapy; age stereotypes; intergenerational relations; qualitative
   research
ID MENTAL-HEALTH; ADULTS; PSYCHOLOGISTS; ATTITUDES; DISORDER; AGE
AB Preliminarily findings from experimental and survey research suggests that psychotherapy with older adults is an area of practice in which psychotherapists do not feel positive and confident. This qualitative study is the first to explore how young psychotherapists experience and perceive their therapeutic work with older patients. To do so, we provide an in-depth perspective of how young (aged 27-35) psychotherapists experience providing psychotherapeutic treatment for older patients (aged over 65). Semistructured interviews were conducted with 20 psychotherapists in training (14 women, six men). They were recruited via psychotherapeutic training institutions and geropsychiatry clinics in Germany. The grounded theory approach was used to analyze the data. We found that the participants had various attitudes toward older adults (respectful/admiring, caring/supportive, doubtful, and open) that were related to individual social and biographic experiences with older adults. The participants' attitudes and personal experiences were also found again in their reported therapeutic behavior toward older patients. The finding further showed that the treatment setting (inpatient vs. outpatient) had an additional impact on the participants' perception of and therapeutic behavior toward older patients. Our findings demonstrated that the participants experienced various challenges and particularities when working with older patients. Young psychotherapists who work with older patients should be supported by psychotherapeutic training institutions through supervision and guidance on how to deal with clinical challenges. Furthermore, it can be valuable for young psychotherapists to critically reflect their attitudes toward older adults and personal motives for their therapeutic behavior toward older patients.
   Public Significance Statement This study provides an initial insight into young psychotherapists' perceptions of and experiences with older patients, including several particularities and clinical challenges that the work with older patients might pose for young psychotherapists. A detailed insight into how young psychotherapists experience working with older patients can also be useful for the training and education of young health care providers who work with older adults.
C1 [Boschann, Annika; Krahnke, Uwe; Kessler, Eva-Marie] MSB Med Sch Berlin, Dept Psychol, Rudesheimer Str 50, D-14197 Berlin, Germany.
   [Boschann, Annika; Wiegand-Grefe, Silke] UKE Med Ctr Hamburg Eppendorf, Psychosocial Med, Hamburg, Germany.
RP Kessler, EM (corresponding author), MSB Med Sch Berlin, Dept Psychol, Rudesheimer Str 50, D-14197 Berlin, Germany.
EM eva-mariekessler@medicalschool-berlin.de
OI Kessler, Eva-Marie/0000-0001-9183-4243
FU MSB Medical School Berlin; German Psychoanalytic Association (Deutsche
   Psychoanalytische Gesellschaft [DPG])
FX Annika Boschann is funded by a PhD scholarship at MSB Medical School
   Berlin. The study was funded by a junior research grant awarded to
   Annika Boschann by the German Psychoanalytic Association (Deutsche
   Psychoanalytische Gesellschaft [DPG]). The authors report no conflicts
   of interest.
CR Allen RS, 2013, TRAIN EDUC PROF PSYC, V7, P285, DOI 10.1037/a0033749
   Barnow S, 2004, AM J GERIAT PSYCHIAT, V12, P258, DOI 10.1176/appi.ajgp.12.3.258
   Birditt KS, 2005, J GERONTOL B-PSYCHOL, V60, pP121, DOI 10.1093/geronb/60.3.P121
   Bottche M, 2012, INT J GERIATR PSYCH, V27, P230, DOI 10.1002/gps.2725
   Bogner HR, 2009, AM J GERIAT PSYCHIAT, V17, P706, DOI 10.1097/JGP.0b013e3181aad5c5
   Bowen G.A., 2006, INT J QUAL METHODS, V5, P12, DOI [DOI 10.1177/160940690600500304, 10.1177/160940690600500304]
   CARSTENSEN LL, 1993, NEBR SYM MOTIV, V40, P209
   Cuijpers P, 2014, BRIT J PSYCHIAT, V205, P268, DOI 10.1192/bjp.bp.113.138784
   Fingerman KL, 2008, PSYCHOL AGING, V23, P399, DOI 10.1037/0882-7974.23.2.399
   Fingerman KL, 2010, CURR DIR PSYCHOL SCI, V19, P172, DOI 10.1177/0963721410370297
   Flamion A, 2019, CHILD DEV, V90, P1155, DOI 10.1111/cdev.12992
   Glaser B.G., 1967, DISCOVERY GROUNDED, DOI [10.4324/9780203793206, DOI 10.4324/9780203793206]
   Halewood A, 2003, PSYCHOL PSYCHOTHER-T, V76, P87, DOI 10.1348/14760830260569274
   Hall J, 2016, AM J GERIAT PSYCHIAT, V24, P1063, DOI 10.1016/j.jagp.2016.06.006
   Helmes E, 2003, EDUC GERONTOL, V29, P657, DOI 10.1080/03601270390225640
   Hinrichsen GA, 2014, AM PSYCHOL, V69, P34, DOI [10.1037/a0035063, 10.1037/0003-066X.59.4.236]
   Hinrichsen GA, 2018, CLIN PSYCHOL-SCI PR, V25, DOI 10.1111/cpsp.12236
   Karel M. J., 2011, SPECIALTY COMPETENCI, P115, DOI [10.1093/med:psych/9780195385670.003.0009, DOI 10.1093/MED:PSYCH/9780195385670.003.0009]
   Karel MJ, 2012, AM PSYCHOL, V67, P184, DOI 10.1037/a0025393
   Kessler EM, 2014, Z GERONTOL GERIATR, V47, P337, DOI 10.1007/s00391-013-0553-1
   Kessler EM, 2020, AGING MENT HEALTH, V24, P193, DOI 10.1080/13607863.2018.1515889
   Kessler EM, 2015, GEROPSYCH, V28, P47, DOI 10.1024/1662-9647/a000129
   Kessler EM, 2019, J GERONTOL B-PSYCHOL, V74, P620, DOI 10.1093/geronb/gbx078
   Kirk J., 1986, RELIABILITY VALIDITY, DOI [10.4135/9781412985659, DOI 10.4135/9781412985659]
   Knight BG, 2009, AM PSYCHOL, V64, P205, DOI 10.1037/a0015059
   Koder DA, 2006, AUST PSYCHOL, V41, P179, DOI 10.1080/00050060600730876
   Koder DA, 2008, PROF PSYCHOL-RES PR, V39, P276, DOI 10.1037/0735-7028.39.3.276
   Kornadt AE, 2020, EUR J AGEING, V17, P387, DOI 10.1007/s10433-019-00535-9
   Laidlaw K, 2009, PROF PSYCHOL-RES PR, V40, P601, DOI 10.1037/a0017215
   Levy B, 2009, CURR DIR PSYCHOL SCI, V18, P332, DOI 10.1111/j.1467-8721.2009.01662.x
   Martens A, 2005, J SOC ISSUES, V61, P223, DOI 10.1111/j.1540-4560.2005.00403.x
   Morgan AC, 2003, PSYCHIAT SERV, V54, P1592, DOI 10.1176/appi.ps.54.12.1592
   North MS, 2015, PSYCHOL BULL, V141, P993, DOI 10.1037/a0039469
   Oberhauser L, 2017, GEROPSYCH, V30, P61, DOI 10.1024/1662-9647/a000168
   Peters M, 2014, PSYCHOTHERAPEUT, V59, P239, DOI 10.1007/s00278-014-1042-8
   Ponterotto JG, 2005, J COUNS PSYCHOL, V52, P126, DOI 10.1037/0022-0167.52.2.126
   Schaie K. W., 2011, HDB PSYCHOL AGING, P263, DOI DOI 10.1016/B978-0-12-380882-0.00017-6
   Schnitzer S., 2020, PSYCHOTHERAPY UNPUB
   Strauss A., 1990, BASICS QUALITATIVE R
   Strauss A., 1998, BASICS QUALITATIVE R
   Strauss AL, 1997, GROUNDED THEORY PRAC
   United Nations Department of Economic and Social Affairs, 2019, WORLD POPULATION PRO
   Witzel A., 2000, FORUM QUALITATIVE SO, V1, DOI DOI 10.17169/FQS-1.1.1132
   World Bank, 2019, POP AG 65 TOT POP EU
   Wuthrich VM, 2015, INT PSYCHOGERIATR, V27, P1227, DOI 10.1017/S1041610215000241
NR 45
TC 0
Z9 0
U1 2
U2 3
PU AMER PSYCHOLOGICAL ASSOC
PI WASHINGTON
PA 750 FIRST ST NE, WASHINGTON, DC 20002-4242 USA
SN 0022-0167
EI 1939-2168
J9 J COUNS PSYCHOL
JI J. Couns. Psychol.
PD JUL
PY 2022
VL 69
IS 4
BP 518
EP 530
DI 10.1037/cou0000596
EA NOV 2021
PG 13
WC Psychology, Educational; Psychology, Applied
WE Social Science Citation Index (SSCI)
SC Psychology
GA 2N0JO
UT WOS:000733045900001
PM 34843273
DA 2022-08-31
ER

PT J
AU Captari, LE
   Sandage, SJ
   Vandiver, RA
AF Captari, Laura E.
   Sandage, Steven J.
   Vandiver, Richard A.
TI Spiritually Integrated Psychotherapies in Real-World Clinical Practice:
   Synthesizing the Literature to Identify Best Practices and Future
   Research Directions
SO PSYCHOTHERAPY
LA English
DT Article; Early Access
DE spirituality; religion; psychotherapy; practice-based evidence
ID COGNITIVE-BEHAVIORAL THERAPY; HEALTH-CARE; DEPRESSION; RELIGION;
   VETERANS; OUTCOMES; CLIENTS; INPATIENT; ATTITUDES; ALLIANCE
AB A comprehensive review of the practice-based evidence for spiritually integrated psychotherapy (SIP) is necessary in order to catalyze research and training in this important diversity area. In this article, we identify and synthesize key findings from 35 studies in six key areas: (a) SIPs in trauma treatment, (b) SIPs in treating eating disorders, (c) SIPs in general psychotherapy, (d) existential concerns as part of SIPs, (e) patients and therapist attitudes about SIPs, and (f) SIP supervision and training models. Building on this, we propose a culturally contextual understanding of this diversity area, drawing from the Relational Spirituality Model (RSM). Finally, we discuss best practices for spiritually responsive clinical care and offer a research prospectus to strengthen the evidence base for real-world effectiveness.
   Clinical Impact Statement Question: In what ways are clients' spirituality, religion, theology, and/or existential concerns relevant in real-world mental health treatment? Findings: Clients' spiritual and religious context have important implications for their symptom alleviation and well-being, and may intersect with other areas of their identity. Meaning: Therapists should consider spirituality as an important diversity area that may be a source of strength or struggle for clients. Next Steps: Ongoing research is needed to understand the nuances of how clients' spirituality is best integrated into psychotherapy with different populations.
C1 [Captari, Laura E.; Sandage, Steven J.; Vandiver, Richard A.] Boston Univ, Albert & Jessie Danielsen Inst, 185 Bay State Rd, Boston, MA 02215 USA.
   [Sandage, Steven J.] MF Norwegian Sch Theol Relig & Soc, Oslo, Norway.
RP Captari, LE (corresponding author), Boston Univ, Albert & Jessie Danielsen Inst, 185 Bay State Rd, Boston, MA 02215 USA.
EM lcaptari@bu.edu
FU John Templeton Foundation [61603]
FX This project was supported by a grant from John Templeton Foundation on
   "Mental Healthcare, Virtue, and Human Flourishing" (#61603).
CR Abernethy AD, 2020, PSYCHOL RELIG SPIRIT, V12, P366, DOI 10.1037/rel0000233
   Abu Raiya H, 2010, PROF PSYCHOL-RES PR, V41, P181, DOI 10.1037/a0017988
   Ammerman NT, 2020, AM J SOCIOL, V126, P6, DOI 10.1086/709779
   [Anonymous], 2002, Am Psychol, V57, P1060
   Apa Pesidential Task Force, 2006, AM PSYCHOL, V61, P271, DOI 10.1037/0003-066X.61.4.271
   Aponte H.J., 2016, ENCY COUPLE FAMILY T
   Arczynski AV, 2016, SPIRITUAL CLIN PRACT, V3, P196, DOI 10.1037/scp0000086
   Barber JP, 2014, PSYCHOTHER RES, V24, P257, DOI 10.1080/10503307.2013.871080
   Benedict AL, 2009, MENT HEALTH RELIG CU, V12, P485, DOI 10.1080/13674670902788908
   Bentley JA, 2021, COGN BEHAV PRACT, V28, P167, DOI 10.1016/j.cbpra.2020.10.005
   Blair LJ, 2015, COUNS PSYCHOTHER RES, V15, P161, DOI 10.1002/capr.12015
   Captari L.E., HDB POSITIVE PSYCHOL
   Captari LE, 2019, PSYCHOLOGY OF RELIGION AND PLACE: EMERGING PERSPECTIVES, P49, DOI 10.1007/978-3-030-28848-8_4
   Captari LE, 2018, J CLIN PSYCHOL, V74, P1938, DOI 10.1002/jclp.22681
   Chen P.-H., 2014, B ED PSYCHOL, V46, P93
   Choe E., 2021, J PSYCHOL CHRISTIANI, V40, P132
   Counted, 2018, RES SOCIAL SCI STUDY, V29, P149, DOI DOI 10.1163/9789004382640_009
   Counted V, 2019, ARCH PSYCHOL RELIG, V41, P12, DOI 10.1177/0084672419833448
   Crabtree SA, 2021, J SPIRITUAL MENT HE, V23, P342, DOI 10.1080/19349637.2020.1737627
   Currier JM, 2021, J CLIN PSYCHOL, V77, P1018, DOI 10.1002/jclp.23075
   Currier JM, 2017, PSYCHIAT RES, V254, P317, DOI 10.1016/j.psychres.2017.05.003
   Currier JM, 2014, SPIRITUAL CLIN PRACT, V1, P3, DOI 10.1037/scp0000004
   Currier JM, 2015, J TRAUMA STRESS, V28, P57, DOI 10.1002/jts.21978
   Davis DE, 2018, PSYCHOTHERAPY, V55, P89, DOI 10.1037/pst0000160
   Davis EB, 2021, PSYCHOL RELIG SPIRIT, V13, P401, DOI 10.1037/rel0000219
   Delaney H. D., 2013, SPIRITUAL CLIN PRACT, V1, P95
   Dura-Vila G, 2011, MENT HEALTH RELIG CU, V14, P53, DOI 10.1080/13674676.2010.495111
   Exline JJ, 2000, J CLIN PSYCHOL, V56, P1481, DOI 10.1002/1097-4679(200012)56:12<1481::AID-1>3.0.CO;2-A
   Exline JJ, 2014, PSYCHOL RELIG SPIRIT, V6, P208, DOI 10.1037/a0036465
   Forrester-Jones R, 2018, J RELIG HEALTH, V57, P384, DOI 10.1007/s10943-017-0502-1
   Fox J, 2020, SPIRITUAL CLIN PRACT, V7, P178, DOI 10.1037/scp0000216
   Fox J, 2019, COUNS VALUES, V64, P227, DOI 10.1002/cvj.12116
   Frokedal H, 2019, ARCH PSYCHOL RELIG, V41, P253, DOI 10.1177/0084672419883345
   Germer C., 2019, HDB MINDFULNESS BASE, P357, DOI [10.4324/9781315265438-28, DOI 10.4324/9781315265438-28]
   Ghorbani N., 2018, RES SOCIAL SCI STUDY, V29, P305
   Gibbel MR, 2019, SPIRITUAL CLIN PRACT, V6, P240, DOI 10.1037/scp0000207
   Granqvist, 2020, ATTACHMENT RELIG SPI
   Harris JI, 2011, J CLIN PSYCHOL, V67, P425, DOI 10.1002/jclp.20777
   Harris KA, 2016, SPIRITUAL CLIN PRACT, V3, P250, DOI 10.1037/scp0000108
   Hilert AJ, 2020, COUNS VALUES, V65, P126, DOI 10.1002/cvj.12133
   Hill PC, 2000, J THEOR SOC BEHAV, V30, P51, DOI 10.1111/1468-5914.00119
   Hirai K, 2003, PALLIATIVE MED, V17, P688, DOI 10.1191/0269216303pm825oa
   Jankowski PJ, 2020, PSYCHOTHERAPY, V57, P291, DOI 10.1037/pst0000285
   Johnson KA, 2019, PSYCHOL RELIG SPIRIT, V11, P339, DOI 10.1037/rel0000207
   Johnson TJ, 2008, MENT HEALTH RELIG CU, V11, P745, DOI 10.1080/13674670701561209
   Kerlin AM, 2017, J SPIRITUAL MENT HE, V19, P189, DOI 10.1080/19349637.2016.1247411
   Kissil K, 2018, J FAM PSYCHOTHER, V29, P71, DOI 10.1080/08975353.2018.1416244
   Koenig H.G., 2018, RELIG MENTAL HLTH
   Koenig HG, 2015, J NERV MENT DIS, V203, P243, DOI 10.1097/NMD.0000000000000273
   Koszycki D, 2014, J CLIN PSYCHOL, V70, P489, DOI 10.1002/jclp.22052
   Lea T, 2015, SPIRITUAL CLIN PRACT, V2, P191, DOI 10.1037/scp0000085
   Levy SR, 2015, J NERV MENT DIS, V203, P418, DOI 10.1097/NMD.0000000000000302
   Manzo L.C., 2013, PLACE ATTACHMENT, DOI [10.4324/9780203757765, DOI 10.4324/9780203757765]
   Maton K.I., 2013, APA HDB PSYCHOL RELI, V2, P613, DOI [10.1037/14046-032, DOI 10.1037/14046-032]
   McGrady A., 2018, INTEGRATIVE PATHWAYS, DOI [10.1007/978-3-319-89313-6, DOI 10.1007/978-3-319-89313-6]
   Meissner W.W., 1984, FREUD FREUDIANS RELI, P220
   Mendizabal J.C, 2018, J COLL CHARACTER, V19, P79, DOI [10.1080/2194587X.2017.1411276, DOI 10.1080/2194587X.2017.1411276]
   Milevsky A, 2012, PROF PSYCHOL-RES PR, V43, P336, DOI 10.1037/a0028035
   Moore R.L., 2003, FACING DRAGON CONFRO
   Muran J.C., 2020, THERAPIST PERFORMANC
   Murray-Swank NA, 2005, MENT HEALTH RELIG CU, V8, P191, DOI 10.1080/13694670500138866
   Overstreet NM, 2020, J SOC ISSUES, V76, P779, DOI 10.1111/josi.12414
   Owen J, 2016, PROF PSYCHOL-RES PR, V47, P30, DOI 10.1037/pro0000046
   Oxhandler HK, 2018, SOC WORK, V63, P337, DOI 10.1093/sw/swy041
   Oxhandler HK, 2018, J CLIN PSYCHOL, V74, P680, DOI 10.1002/jclp.22539
   Oxhandler HK, 2019, RES SOCIAL WORK PRAC, V29, P223, DOI 10.1177/1049731516669592
   Oxhandler HK, 2016, RES SOCIAL WORK PRAC, V26, P295, DOI 10.1177/1049731514550207
   Ozawa-de Silva C, 2010, J SCI STUD RELIG, V49, P147, DOI 10.1111/j.1468-5906.2010.01497.x
   Paine DR, 2017, J RELIG HEALTH, V56, P269, DOI 10.1007/s10943-016-0282-z
   Pargament K.I., 2021, SPIRITUALITY MENTAL, P395
   Pargament KI, 2005, MENT HEALTH RELIG CU, V8, P155, DOI 10.1080/13694670500138940
   Pearce Michelle, 2018, Glob Adv Health Med, V7, p2164956118759939, DOI 10.1177/2164956118759939
   Pearce MJ, 2019, SPIRITUAL CLIN PRACT, V6, P73, DOI 10.1037/scp0000195
   Pew Research Center, 2016, REL LANDSC STUD
   Proctor MT, 2019, J SPIRITUAL MENT HE, V21, P77, DOI 10.1080/19349637.2018.1460228
   Puchalski C, 2006, PSYCHIAT ANN, V36, P150
   Reed GM, 2002, AM PSYCHOL, V57, P1052, DOI 10.1037//0003-066X.57.12.1052
   Richards PS, 2018, SPIRITUAL CLIN PRACT, V5, P88, DOI 10.1037/scp0000159
   Richards PS, 2015, SPIRITUAL CLIN PRACT, V2, P169, DOI 10.1037/scp0000082
   Rodgers B, 2017, PSYCHOTHER POLITICS, V15, DOI 10.1002/ppi.1423
   Rosmarin DH, 2019, AM J PSYCHOTHER, V72, P75, DOI 10.1176/appi.psychotherapy.20180046
   Rupert D, 2019, J SPIRITUAL MENT HE, V21, P163, DOI 10.1080/19349637.2018.1465879
   Sandage SJ, 2022, J SPIRITUAL MENT HE, V24, P1, DOI 10.1080/19349637.2020.1791781
   Sandage StevenJ., 2020, RELATIONAL SPIRITUAL, DOI [10.1037/0000174-000, DOI 10.1037/0000174-000]
   Sanders PW, 2018, PSYCHOTHER RES, V28, P925, DOI 10.1080/10503307.2016.1277039
   Sanders PW, 2015, SPIRITUAL CLIN PRACT, V2, P180, DOI 10.1037/scp0000083
   Santich R., 2020, THESIS U CANTERBURY
   Saunders SM, 2010, PROF PSYCHOL-RES PR, V41, P355, DOI 10.1037/a0020953
   Schmal M.H., 2016, THESIS ALLIANT INT U
   Sherman MD, 2015, PROF PSYCHOL-RES PR, V46, P203, DOI 10.1037/pro0000020
   Smith DP, 2004, PSYCHOTHERAPY, V41, P144, DOI 10.1037/0033-3204.41.2.144
   Soberg AIB, 2018, MENT HEALTH RELIG CU, V21, P588, DOI 10.1080/13674676.2018.1524860
   Sperry L., 2012, SPIRITUALITY CLIN PR, DOI [10.4324/9780203893876, DOI 10.4324/9780203893876]
   Starnino VR, 2020, FAM SOC, V101, P95, DOI 10.1177/1044389419862081
   Starnino VR, 2019, MENT HEALTH RELIG CU, V22, P99, DOI 10.1080/13674676.2019.1589439
   Stiles WB, 2013, PSYCHOTHERAPY, V50, P33, DOI 10.1037/a0030569
   Sullivan WP, 2019, MENT HEALTH RELIG CU, V22, P25, DOI 10.1080/13674676.2019.1578952
   Thomas LPM, 2014, CURR PSYCHIAT REP, V16, DOI 10.1007/s11920-014-0488-2
   Trammel R, 2018, MENT HEALTH RELIG CU, V21, P500, DOI 10.1080/13674676.2018.1505837
   Trammel RC, 2021, J RELIG SPIRITUAL SO, V40, P19, DOI 10.1080/15426432.2020.1818358
   Vieten C., 2015, SPIRITUAL RELIG COMP
   Vieten C, 2016, SPIRITUAL CLIN PRACT, V3, P92, DOI 10.1037/scp0000078
   Viftrup DT, 2016, J SPIRITUAL MENT HE, V18, P1, DOI 10.1080/19349637.2014.998753
   Wang DC, 2016, SPIRITUAL CLIN PRACT, V3, P224, DOI 10.1037/scp0000101
   Wharton S., 2017, THESIS NEUMANN U
   Wilt JA, 2019, PSYCHOL RELIG SPIRIT, V11, P278, DOI 10.1037/rel0000221
   Worthington EL, 2020, HANDBOOK OF FORGIVENESS, 2ND EDITION, P277
   Yi KS, 2017, SPIRITUAL CLIN PRACT, V4, P209, DOI 10.1037/scp0000139
   Zoellner L, 2018, SOCIETIES, V8, DOI 10.3390/soc8030047
NR 109
TC 3
Z9 3
U1 1
U2 2
PU AMER PSYCHOLOGICAL ASSOC, DIV PSYCHOTHERAPY
PI CORAL GABLES
PA 1390 SOUTH DIXIE HIGHWAY, STE 2222, CORAL GABLES, FL 33146-2946 USA
SN 0033-3204
EI 1939-1536
J9 PSYCHOTHERAPY
JI Psychotherapy
DI 10.1037/pst0000407
EA NOV 2021
PG 15
WC Psychology, Clinical
WE Social Science Citation Index (SSCI)
SC Psychology
GA XS9XU
UT WOS:000733253300001
PM 34843316
DA 2022-08-31
ER

PT J
AU Li, X
   Li, FH
   Lin, CH
   Chen, ST
   Han, YG
AF Li, Xu
   Li, Feihan
   Lin, Chaihua
   Chen, Shitao
   Han, Yuge
TI The "Roller Coaster Ride": A Longitudinal Investigation of the Dynamic
   Relationship Between Chinese Counseling Trainees' Self-Efficacy and
   Their Clients' Outcome and the Mediating Effects of Working Alliance and
   Session Evaluation
SO JOURNAL OF COUNSELING PSYCHOLOGY
LA English
DT Article
DE counseling self-efficacy; client distress; working alliance; session
   evaluation; longitudinal model
ID REAL RELATIONSHIP; HELPING SKILLS; CORE-OM; THERAPIST; MODEL;
   VALIDATION; FEEDBACK; PSYCHOTHERAPY; SUPERVISION; PERCEPTIONS
AB Public Significance Statement Therapist trainees' self-efficacy and their clients' distress temporally predict each other from session to session in a reciprocal way. When feeling more confident about their therapy sessions, trainees appear to build better relationships with clients, which leads to client symptom relief; in contrary, when clients are more distressed, it seems hard to have a strong working alliance, which undermines trainees' subsequent confidence.
   Based on the social-cognitive theory, this study investigated the dynamic association between counseling trainees' self-efficacy and their clients' outcome (i.e., symptom distress), and the mediating effects of therapist- and client-rated working alliance and session quality. Data set included 1,352 sessions conducted by 87 master's level therapist trainees with their 317 clients in China. Before every session, therapists completed a measure of self-efficacy and clients reported their symptom distress; and after every session, both therapists and clients rated their working alliance and session quality. Results showed that, (a) over the course of therapy, the initial level of therapist self-efficacy did not predict how quickly client symptom declined; (b) the initial level of client distress did not predict how quickly therapist self-efficacy increased; and (c) client distress decline was not related to therapist self-efficacy increase over the course of therapy. However, at the session-to-session level, higher therapist self-efficacy before one session significantly predicted lower client distress before the next session, and higher client distress before one session significantly predicted lower therapist self-efficacy before the subsequent session. Therapist and client perceptions of working alliance were both significant mediators, while their session quality ratings were not. Findings supported the dynamic and reciprocal relationship between therapist self-efficacy and client distress at the immediate session-to-session level rather than the overall trajectory level, and revealed its specific mediating mechanism through the relationship building between therapist and client.
C1 [Li, Xu] Univ Wisconsin, Dept Educ Psychol, 789 Enderis Hall,2400 E Hartford Ave, Milwaukee, WI 53211 USA.
   [Li, Feihan; Lin, Chaihua; Chen, Shitao; Han, Yuge] Beijing Normal Univ, Fac Psychol, Beijing, Peoples R China.
RP Li, X (corresponding author), Univ Wisconsin, Dept Educ Psychol, 789 Enderis Hall,2400 E Hartford Ave, Milwaukee, WI 53211 USA.
EM lixu.bnu@gmail.com
RI Li, Xu/AEH-0249-2022
OI Li, Xu/0000-0002-9550-8119
CR Al-Darmaki FR, 2004, SOC BEHAV PERSONAL, V32, P429, DOI 10.2224/sbp.2004.32.5.429
   [Anonymous], 1995, SELF EFFICACY CHANGI, DOI [DOI 10.1017/CBO9780511527692, DOI 10.1017/CBO9780511527692.007]
   Asparouhov T., 2010, BAYESIAN ANAL USING
   Bandura A, 1997, SELF EFFICACY EXERCI
   Barkham M, 2006, COUNS PSYCHOTHER RES, V6, P3, DOI 10.1080/14733140600581218
   Bozick R.N., 2010, NONCOGNITIVE SKILLS, P91
   BRISLIN RW, 1970, J CROSS CULT PSYCHOL, V1, P185, DOI 10.1177/135910457000100301
   Chen QX, 2013, STAT INTERFACE, V6, P315
   [陈祉妍 Chen Zhiyan], 2016, [中国科学院院刊, Bulletin of the Chinese Academy of Sciences], V31, P1198
   Chui H, 2021, J COUNS PSYCHOL, V68, P457, DOI 10.1037/cou0000553
   Clarkin J.F., 2004, BERGIN GARFIELDS HDB, P194
   Connell J, 2007, BRIT J PSYCHIAT, V190, P69, DOI 10.1192/bjp.bp.105.017657
   de Jong K, 2012, PSYCHOTHER RES, V22, P464, DOI 10.1080/10503307.2012.673023
   Easton C, 2008, COUNS EDUC SUPERV, V47, P218, DOI 10.1002/j.1556-6978.2008.tb00053.x
   Enders CK, 2010, APPL MISSING DATA AN
   George D., 2010, SPSS WINDOWS STEP ST
   Greason PB, 2009, COUNS EDUC SUPERV, V49, P2, DOI 10.1002/j.1556-6978.2009.tb00083.x
   Hair J.F., 2006, MULTIVAR DATA ANAL, P1
   Hatcher RL, 2006, PSYCHOTHER RES, V16, P12, DOI 10.1080/10503300500352500
   Hayes AF, 2020, COMMUN METHODS MEAS, V14, P1, DOI 10.1080/19312458.2020.1718629
   Hayes J.A., 2017, WHY SOME THERAPISTS, P85
   Heppner MJ, 1998, J COUNS PSYCHOL, V45, P393, DOI 10.1037/0022-0167.45.4.393
   Hill C.E., 2014, HELPING SKILLS FACIL, V4th ed., DOI [10.1037/14345-000, DOI 10.1037/14345-000]
   Hill CE, 2002, J COUNS PSYCHOL, V49, P264, DOI 10.1037/0022-0167.49.2.264
   Imel Z, 2013, BERGIN GARFIELDS HDB, P258, DOI DOI 10.1007/978
   Kivlighan DM, 2016, J COUNS PSYCHOL, V63, P149, DOI 10.1037/cou0000134
   Kivlighan DM, 2014, J COUNS PSYCHOL, V61, P15, DOI 10.1037/a0034939
   Lai LZ, 2021, J COUNS PSYCHOL, V68, P232, DOI 10.1037/cou0000463
   Larson LM, 1998, COUNS PSYCHOL, V26, P179, DOI 10.1177/0011000098262001
   Lent RW, 2006, J COUNS PSYCHOL, V53, P453, DOI 10.1037/0022-0167.53.4.453
   Lent RW, 2003, J COUNS PSYCHOL, V50, P97, DOI 10.1037//0022-0167.50.1.97
   Lent RW, 1998, COUNS PSYCHOL, V26, P295, DOI 10.1177/0011000098262005
   Li, 2021, THERAPIST CLIE UNPUB
   Li XP, 2019, MOBICOM'19: PROCEEDINGS OF THE 25TH ANNUAL INTERNATIONAL CONFERENCE ON MOBILE COMPUTING AND NETWORKING, DOI [10.1145/3300061.3345434, 10.1080/10503307.2019.1649730]
   Li X, 2020, J COUNS PSYCHOL, V67, P608, DOI 10.1037/cou0000406
   Li X, 2021, J COUNS PSYCHOL, V68, P194, DOI 10.1037/cou0000515
   Li X, 2018, COUNS PSYCHOL, V46, P379, DOI 10.1177/0011000018763965
   Li X, 2016, J COUNS PSYCHOL, V63, P693, DOI 10.1037/cou0000162
   Liang X.L., 2012, SHANGHAI RES ED, V1, P42
   Maas C. J. M., 2005, METHODOLOGY-EUR, V1, P86, DOI [10.1027/1614-1881.1.3.86, DOI 10.1027/1614-2241.1.3.86, 10.1027/1614-2241.1.3.86]
   Markin RD, 2014, PSYCHOTHERAPY, V51, P413, DOI 10.1037/a0036069
   McCarthy AK, 2014, J REHABIL, V80, P3
   McNeish DM, 2016, EDUC PSYCHOL REV, V28, P295, DOI 10.1007/s10648-014-9287-x
   Morrison MA, 2018, J COUNS PSYCHOL, V65, P512, DOI 10.1037/cou0000267
   Mullen P.R., 2015, PROFESSIONAL COUNSEL, V5, P175, DOI [10.15241/prm.5.1.175, DOI 10.15241/PRM.5.1.175]
   Muthen L.K., 1998, MPLUS USERS GUIDE, V8th
   Muthen LK, 2002, STRUCT EQU MODELING, V9, P599, DOI 10.1207/S15328007SEM0904_8
   Nissen-Lie HA, 2017, CLIN PSYCHOL PSYCHOT, V24, P48, DOI 10.1002/cpp.1977
   Nissen-Lie HA, 2013, PSYCHOTHER RES, V23, P86, DOI 10.1080/10503307.2012.735775
   Odyniec P, 2019, PSYCHOTHER RES, V29, P123, DOI 10.1080/10503307.2017.1315464
   Owen JJ, 2016, PSYCHOTHER RES, V26, P22, DOI 10.1080/10503307.2014.966346
   Pace BT, 2021, COGN BEHAV PRACT, V28, P327
   Pinsof W.M., 1986, PSYCHOTHERAPEUTIC PR
   Reese RJ, 2009, TRAIN EDUC PROF PSYC, V3, P157, DOI 10.1037/a0015673
   Ronnestad MH, 2003, J CAREER DEV, V30, P5, DOI 10.1177/089484530303000102
   Sheu HB, 2007, PSYCHOTHERAPY, V44, P30, DOI 10.1037/0033-3204.44.1.30
   Spiegelhalter DJ, 2002, J R STAT SOC B, V64, P583, DOI 10.1111/1467-9868.00353
   Sun QW, 2021, ACTA PSYCHOL SIN, V53, P349, DOI 10.3724/SP.J.1041.2021.00349
   Xu H, 2015, J COUNS PSYCHOL, V62, P351, DOI 10.1037/cou0000089
   Zhang Y, 2020, BRIT J GUID COUNS, V48, P289, DOI 10.1080/03069885.2019.1682120
   Zhu M., 2011, 14 CHIN NAT AC C PSY
   Zilcha-Mano S, 2017, AM PSYCHOL, V72, P311, DOI 10.1037/a0040435
NR 62
TC 2
Z9 2
U1 7
U2 9
PU AMER PSYCHOLOGICAL ASSOC
PI WASHINGTON
PA 750 FIRST ST NE, WASHINGTON, DC 20002-4242 USA
SN 0022-0167
EI 1939-2168
J9 J COUNS PSYCHOL
JI J. Couns. Psychol.
PD JUL
PY 2022
VL 69
IS 4
BP 490
EP +
DI 10.1037/cou0000595
EA NOV 2021
PG 18
WC Psychology, Educational; Psychology, Applied
WE Social Science Citation Index (SSCI)
SC Psychology
GA 2N0JO
UT WOS:000733152800001
PM 34843271
DA 2022-08-31
ER

PT J
AU Trub, L
   Berler, M
   Magaldi, D
AF Trub, Leora
   Berler, Matthew
   Magaldi, Danielle
TI Collisions and Collusions With New Norms: Renegotiating Time and Space
   in a Pre-Pandemic Digital Era
SO JOURNAL OF PSYCHOTHERAPY INTEGRATION
LA English
DT Article
DE digital technology; texting; therapeutic boundaries; psychotherapy
   frame; therapy alliance
ID SOCIAL NETWORKING; COUNSELING PSYCHOLOGY; PERSONAL INFORMATION;
   QUALITATIVE RESEARCH; MOBILE PHONE; PSYCHOTHERAPY; BOUNDARIES; INTERNET;
   ISSUES; TECHNOLOGY
AB As interpersonal boundaries have grown more flexible in a culture dominated by digital technology, traditional psychotherapeutic boundaries of time and space have become harder to maintain. In-depth interviews with 28 psychotherapists led to the emergence of a grounded theory to describe the challenges and changes that therapists have made to therapeutic boundaries and the frame of treatment: Collisions and collusions with new norms: Renegotiating time and space in a pre-pandemic digital era. It is argued that therapists are faced with somewhat unprecedented challenges to incorporate new norms into their clinical practices, including expectations of increased availability and access to people on-the-go; increased contact through text or email; and fewer boundaries between work and leisure/personal time. Meanwhile, there is little training or supervision to help therapists think through the implications of their actions on clinical encounters. Implications for the field and for training of future clinicians are discussed.
C1 [Trub, Leora; Berler, Matthew] Pace Univ, Dept Psychol, 41 Pk Row,13th Floor, New York, NY 10038 USA.
   [Magaldi, Danielle] CUNY, Lehman Coll, New York, NY 10021 USA.
RP Trub, L (corresponding author), Pace Univ, Dept Psychol, 41 Pk Row,13th Floor, New York, NY 10038 USA.
EM ltrub@pace.edu
OI Trub, Leora/0000-0001-5596-6505; Berler, Matthew/0000-0003-0475-374X
CR Barnes Susan B., 2006, 1 MONDAY, V11
   Baron N. S., 2011, CULTURES PARTICIPATI, P77
   Battestini A., 2010, P 12 INT C HUM COMP, P229, DOI [10.1145/1851600.1851638, DOI 10.1145/1851600.1851638]
   BLOOM LJ, 1977, J CONSULT CLIN PSYCH, V45, P867, DOI 10.1037/0022-006X.45.5.867
   Brown R., 2018, UNDERSTANDING BOUNDA, DOI [10.4324/9780429484490, DOI 10.4324/9780429484490]
   Burke W. F., 1992, PSYCHOANAL DIALOGUES, V2, P241, DOI [10.1080/10481889209538931, DOI 10.1080/10481889209538931]
   CHERRY EF, 1989, PSYCHOTHER, V26, P162, DOI 10.1037/h0085415
   Cutler JL, 2004, AM J PSYCHIAT, V161, P1567, DOI 10.1176/appi.ajp.161.9.1567
   Davis K, 2017, ADV HUM SOC ASPEC T, P1, DOI 10.4018/978-1-5225-1856-3.ch001
   DiLillo D, 2011, TRAIN EDUC PROF PSYC, V5, P160, DOI 10.1037/a0024441
   Drum KB, 2014, PROF PSYCHOL-RES PR, V45, P309, DOI 10.1037/a0036127
   Eichenberg C, 2016, J MED INTERNET RES, V18, DOI 10.2196/jmir.4306
   Essig T, 2015, CONTEMP PSYCHOANAL, V51, P680, DOI 10.1080/00107530.2015.1023669
   Fassinger RE, 2005, J COUNS PSYCHOL, V52, P156, DOI 10.1037/0022-0167.52.2.156
   Gabbard GO, 2017, PSYCHOANAL PSYCHOL, V34, P151, DOI 10.1037/pap0000079
   Gabbard GO, 2011, ACAD PSYCHIATR, V35, P168, DOI 10.1176/appi.ap.35.3.168
   GESER H, 2006, KNOW TECHNOL POL, V19, P8, DOI DOI 10.1007/S12130-006-1010-X
   Glaser BG., 1978, DISCOVERY GROUNDED T
   Gottlieb MC, 2009, COGN BEHAV PRACT, V16, P164, DOI 10.1016/j.cbpra.2008.09.007
   GUTHEIL TG, 1993, AM J PSYCHIAT, V150, P188
   Hall JA, 2014, MOB MEDIA COMMUN, V2, P134, DOI 10.1177/2050157913517684
   Harris SE, 2014, PROF PSYCHOL-RES PR, V45, P11, DOI 10.1037/a0033478
   Hurvich M, 2003, J AM PSYCHOANAL ASS, V51, P579, DOI 10.1177/00030651030510020801
   Kaslow FW, 2011, PROF PSYCHOL-RES PR, V42, P105, DOI 10.1037/a0022002
   Kennerley H., 2016, INTRO COGNITIVE BEHA, V3rd edn
   Kolmes K, 2016, PROF PSYCHOL-RES PR, V47, P147, DOI 10.1037/pro0000065
   Lannin DG, 2013, PROF PSYCHOL-RES PR, V44, P135, DOI 10.1037/a0031794
   Lehavot K, 2010, PROF PSYCHOL-RES PR, V41, P160, DOI 10.1037/a0018709
   Linehan M., 1993, SKILLS TRAINING MANU
   Lup K, 2015, CYBERPSYCH BEH SOC N, V18, P247, DOI 10.1089/cyber.2014.0560
   Magaldi D., 2020, ENCY PERSONALITY IND, DOI [10.1007/978-3-319-24612-3_857, DOI 10.1007/978-3-319-24612-3_857]
   Maier C, 2015, EUR J INFORM SYST, V24, P447, DOI 10.1057/ejis.2014.3
   McDevitt-Murphy Meghan E, 2018, Focus (Am Psychiatr Publ), V16, P370, DOI 10.1176/appi.focus.20180017
   Morse J. M., 2016, DEV GROUNDED THEORY
   Nicholson IR, 2011, CAN PSYCHOL, V52, P215, DOI 10.1037/a0024548
   Novotney, 2017, LETS NOT BE FRIENDS
   Ogden TH, 2004, INT J PSYCHOANAL, V85, P1349, DOI 10.1516/T41H-DGUX-9JY4-GQC7
   Ponterotto JG, 2005, J COUNS PSYCHOL, V52, P126, DOI 10.1037/0022-0167.52.2.126
   Prensky M., 2001, HORIZON, V9, P1, DOI [DOI 10.1108/10748120110424816, 10.1108/10748120110424816(]
   Rennie DL, 2004, J HUMANIST PSYCHOL, V44, P182, DOI 10.1177/0022167804263066
   Ribak R, 2009, BRIT J DEV PSYCHOL, V27, P183, DOI 10.1348/026151008X388413
   Slattery JM, 2005, PSYCHOTHERAPY, V42, P384, DOI 10.1037/0033-3204.42.3.384
   Strauss A., 1990, BASICS QUALITATIVE R
   Taylor L, 2010, PROF PSYCHOL-RES PR, V41, P153, DOI 10.1037/a0017996
   Thabrew H, 2018, TELEMED E-HEALTH, V24, P818, DOI 10.1089/tmj.2017.0247
   Trub L., 2021, PSYCHOANALYTIC PERSP, V18, P208
   Trub L., 2017, PSYCHOANALYTIC PERSP, V14, P219, DOI [10.1080/1551806X.2017.1304118, DOI 10.1080/1551806X.2017.1304118]
   Trub L, 2021, J CLIN PSYCHOL, V77, P968, DOI 10.1002/jclp.23107
   Trub L, 2016, COMPUT HUM BEHAV, V64, P663, DOI 10.1016/j.chb.2016.07.050
   Turkle S, 2008, HANDBOOK OF MOBILE COMMUNICATION STUDIES, P121
   Van Allen J, 2011, PROF PSYCHOL-RES PR, V42, P433, DOI 10.1037/a0025278
   Williams EN, 2009, PSYCHOTHER RES, V19, P576, DOI 10.1080/10503300802702113
   Yeomans FE, 2015, TRANSFERENCE-FOCUSED PSYCHOTHERAPY FOR BORDERLINE PERSONALITY DISORDER: A CLINICAL GUIDE, P1
   Zur O., 2017, MULTIPLE RELATIONSHI
   Zur O, 2009, PROF PSYCHOL-RES PR, V40, P22, DOI 10.1037/a0014745
   Zurbriggen E. L., 2016, TRANSLATIONAL ISSUES, V2, P248, DOI [10.1037/tps0000078, DOI 10.1037/TPS0000078]
NR 56
TC 1
Z9 1
U1 0
U2 0
PU EDUCATIONAL PUBLISHING FOUNDATION-AMERICAN PSYCHOLOGICAL ASSOC
PI WASHINGTON
PA 750 FIRST ST, NE, WASHINGTON, DC 20002-4242 USA
SN 1053-0479
EI 1573-3696
J9 J PSYCHOTHER INTEGR
JI J. Psychother. Integr.
PD MAR
PY 2022
VL 32
IS 1
SI SI
BP 64
EP 82
DI 10.1037/int0000272
EA NOV 2021
PG 19
WC Psychology, Clinical
WE Emerging Sources Citation Index (ESCI)
SC Psychology
GA 2D9PB
UT WOS:000734457500001
DA 2022-08-31
ER

PT J
AU Knox, S
   Goertz, M
   Mak, TW
   Pinto-Coelho, KG
   Hill, CE
AF Knox, Sarah
   Goertz, Mackenzie
   Mak, Tin Weng
   Pinto-Coelho, Kristen G.
   Hill, Clara E.
TI Immediacy in Supervision: Supervisees' Perspectives on Positive and
   Negative Events
SO JOURNAL OF PSYCHOTHERAPY INTEGRATION
LA English
DT Article; Early Access
DE supervision; immediacy; supervision process
ID GRADUATE ADVISING RELATIONSHIPS; CLINICAL SUPERVISION; PSYCHOTHERAPY
   SUPERVISION; QUALITATIVE EXAMINATION; ALLIANCE RUPTURES; NONDISCLOSURE;
   REPAIR; FRAMEWORK; HUMILITY; COMMON
AB Eight mental health graduate student participants were interviewed regarding their positive and/or negative experiences of immediacy (IM) in supervision. Data were analyzed using consensual qualitative research (CQR). Participants indicated that positive instances of IM in supervision typically occurred in the context of a strong supervision relationship. They were typically preceded by supervisors noticing supervisees struggling clinically; supervisors expressing observations, sharing guidance, or giving feedback; or participants feeling uncomfortable with or criticized by supervisors. These events were typically initiated by supervisors exploring the supervision relationship after noticing something in supervisees, and typically improved the supervision relationship and led to supervisee insight/growth. Negative instances of IM in supervision generally occurred in the context of a tenuous supervision relationship. They were generally preceded by supervisees feeling uncomfortable with or criticized by supervisors, and typically consisted of supervisees initiating an exploration of a strain in the supervision relationship. These events generally impaired the supervision relationship or process. Implications for training, practice, and research are discussed.
C1 [Knox, Sarah; Goertz, Mackenzie; Mak, Tin Weng] Marquette Univ, Coll Educ, Dept Counselor Educ & Counseling Psychol, Milwaukee, WI 53201 USA.
   [Hill, Clara E.] Univ Maryland, Dept Psychol, College Pk, MD 20742 USA.
RP Knox, S (corresponding author), Marquette Univ, Coll Educ, Dept Counselor Educ & Counseling Psychol, Milwaukee, WI 53201 USA.
EM sarah.knox@mu.edu
OI Mak, Tin Weng/0000-0001-6638-9387
CR Bernard J.M, 2019, FUNDAMENTALS CLIN SU, V6th ed
   BORDIN ES, 1983, COUNS PSYCHOL, V11, P35, DOI 10.1177/0011000083111007
   Calvert FL, 2020, PSYCHOTHER RES, V30, P228, DOI 10.1080/10503307.2018.1524169
   Cook RM, 2019, CLIN SUPERV, V38, P202, DOI 10.1080/07325223.2019.1608344
   Dunn R, 2017, CLIN SUPERV, V36, P203, DOI 10.1080/07325223.2016.1246395
   Ellis MV, 2014, COUNS PSYCHOL, V42, P434, DOI 10.1177/0011000013508656
   Friedlander ML, 2015, PSYCHOTHERAPY, V52, P174, DOI 10.1037/a0037044
   Gibson AS, 2019, J COUNS PSYCHOL, V66, P114, DOI 10.1037/cou0000295
   Hess SA, 2008, PSYCHOTHER RES, V18, P400, DOI 10.1080/10503300701697505
   Hill C.E., 2020, HELPING SKILLS FACIL, V5th ed., P279, DOI [10.1037/0000147-013, DOI 10.1037/0000147-013]
   Hill C.E., 2021, ESSENTIALS CONSENSUA, DOI [10.1037/0000215-000, DOI 10.1037/0000215-000]
   Hill C. E., 2013, BERGIN GARFIELDS HDB, P775, DOI DOI 10.1017/CB09781107415324.004
   Hill C. E., 2012, CONSENSUAL QUALITATI
   Hill C.E., 2018, DEVELOPING THERAPEUT, P289, DOI [10.1037/0000093-013, DOI 10.1037/0000093-013]
   Hill CE, 2005, J COUNS PSYCHOL, V52, P196, DOI 10.1037/0022-0167.52.2.196
   Hill CE, 1997, COUNS PSYCHOL, V25, P517, DOI 10.1177/0011000097254001
   Hill CE, 2009, PSYCHOTHER RES, V19, P13, DOI 10.1080/10503300802621206
   Hutman H, 2020, TRAIN EDUC PROF PSYC, V14, P308, DOI 10.1037/tep0000290
   Kaslow N. J., 2008, CASEBOOK CLIN SUPERV, P17, DOI DOI 10.1037/11792-002
   Knox S., 2013, INT PERSPECTIVEPSY, V2, P45, DOI [10.1037/ipp0000001, DOI 10.1037/IPP0000001]
   Knox S, 2006, COUNS PSYCHOL, V34, P489, DOI 10.1177/0011000006290249
   Ladany N, 1996, J COUNS PSYCHOL, V43, P10, DOI 10.1037/0022-0167.43.1.10
   Leary V.J., 2018, THESIS ANTIOCH U NEW
   Levitt HM, 2018, AM PSYCHOL, V73, P26, DOI 10.1037/amp0000151
   McKibben WB, 2019, CLIN SUPERV, V38, P38, DOI 10.1080/07325223.2018.1509756
   Mehr KE, 2010, COUNS PSYCHOTHER RES, V10, P103, DOI 10.1080/14733141003712301
   Mehr KE, 2015, TRAIN EDUC PROF PSYC, V9, P44, DOI 10.1037/tep0000028
   Morgan MM, 2007, J MARITAL FAM THER, V33, P1, DOI 10.1111/j.1752-0606.2007.00001.x
   MUELLER WJ, 1972, COPING CONFLICT SUPE
   Orchowski L, 2010, PSYCHOTHERAPY, V47, P51, DOI 10.1037/a0018844
   Romero, 2018, PROFESSIONAL COUNSEL, V8, P115, DOI [10.15241/rmc.8.2.115, DOI 10.15241/RMC.8.2.115]
   Safran JD, 2000, J CLIN PSYCHOL, V56, P233, DOI 10.1002/(SICI)1097-4679(200002)56:2<233::AID-JCLP9>3.3.CO;2-V
   Schlosser LZ, 2003, J COUNS PSYCHOL, V50, P178, DOI 10.1037/0022-0167.50.2.178
   Stoltenberg C, 1987, SUPERVISING COUNSELO
   Stoltenberg CD, 2010, COUNSEL PSYCHOTHER, P1
   Sweeney J, 2014, BRIT J GUID COUNS, V42, P211, DOI 10.1080/03069885.2013.872223
   Szecsody I, 2008, PSYCHOANAL INQ, V28, P373, DOI 10.1080/07351690801962455
   Watkins CE, 2021, CLIN SUPERV, V40, P321, DOI 10.1080/07325223.2021.1890657
   Watkins CE, 2019, CLIN SUPERV, V38, P281, DOI 10.1080/07325223.2019.1624996
   Watkins CE, 2015, CLIN SUPERV, V34, P98, DOI 10.1080/07325223.2015.1015194
   Watkins CE, 2016, CLIN SUPERV, V35, P22, DOI 10.1080/07325223.2015.1127190
   Watkins CE, 2015, J PSYCHOTHER INTEGR, V25, P214, DOI 10.1037/a0039561
   Watkins CE, 2017, J PSYCHOTHER INTEGR, V27, P201, DOI 10.1037/int0000058
   Watkins CE, 2017, J PSYCHOTHER INTEGR, V27, P140, DOI 10.1037/int0000040
   Watkins CE, 2015, PSYCHOANAL PSYCHOL, V32, P451, DOI 10.1037/a0034039
   Watkins CE, 2013, J PSYCHOTHER INTEGR, V23, P75, DOI 10.1037/a0031330
   Webb A., 1998, BRIT J GUID COUNS, V26, P509, DOI [10.1080/03069889808253860, DOI 10.1080/03069889808253860]
   Yourman DB, 1996, PSYCHOTHERAPY, V33, P567, DOI 10.1037/0033-3204.33.4.567
NR 48
TC 0
Z9 0
U1 1
U2 2
PU EDUCATIONAL PUBLISHING FOUNDATION-AMERICAN PSYCHOLOGICAL ASSOC
PI WASHINGTON
PA 750 FIRST ST, NE, WASHINGTON, DC 20002-4242 USA
SN 1053-0479
EI 1573-3696
J9 J PSYCHOTHER INTEGR
JI J. Psychother. Integr.
DI 10.1037/int0000270
EA NOV 2021
PG 19
WC Psychology, Clinical
WE Emerging Sources Citation Index (ESCI)
SC Psychology
GA XW6WK
UT WOS:000735756600001
DA 2022-08-31
ER

PT J
AU Zhang, HS
   Watkins, CE
   Hook, JN
   Hodge, AS
   Davis, CW
   Norton, J
   Wilcox, MM
   Davis, DE
   DeBlaere, C
   Owen, J
AF Zhang, Hansong
   Watkins, C. Edward
   Hook, Joshua N.
   Hodge, Adam S.
   Davis, Cameron W.
   Norton, Jolene
   Wilcox, Melanie M.
   Davis, Don E.
   DeBlaere, Cirleen
   Owen, Jesse
TI Cultural humility in psychotherapy and clinical supervision: A research
   review
SO COUNSELLING & PSYCHOTHERAPY RESEARCH
LA English
DT Review
DE cultural humility; outcome; process; psychotherapy; supervision
ID MULTICULTURAL ORIENTATION; CLIENT PERCEPTIONS; MICROAGGRESSIONS; PEOPLE
AB Cultural humility, first introduced a quarter century ago, has increasingly emerged over the last decade as a concept of considerable importance: it has been touted as playing a crucial role in potentially enhancing the relationship in both psychotherapy and supervision, its practice being heartily embraced and roundly recommended. But are those recommendations and that hearty embrace justified? What do the empirical data say? We address those questions subsequently, taking a granular look at studies in which cultural humility vis-a-vis psychotherapy and supervision have been examined. Based on our review of 21 psychotherapy/cultural humility studies and seven supervision/cultural humility studies, we offer critique of the research work done thus far (e.g., it being decade delimited and landlocked) and propose recommendations for future treatment and supervision investigations (e.g., internationalising cultural humility research). Because cultural humility appears to be a durable and enduring concept, appears practically beneficial for both the therapy and supervision situations and is increasingly being pursued empirically, such a research report would seem particularly timely and potentially helpful in advancing research.
C1 [Zhang, Hansong; Watkins, C. Edward; Hook, Joshua N.; Hodge, Adam S.; Davis, Cameron W.; Norton, Jolene] Univ North Texas, Dept Psychol, 1155 Union Circle 311280, Denton, TX 76203 USA.
   [Wilcox, Melanie M.] Augusta Univ, Dept Psychol Sci, Augusta, GA USA.
   [Davis, Don E.; DeBlaere, Cirleen] Georgia State Univ, Dept Counseling & Psychol Serv, Atlanta, GA 30303 USA.
   [Owen, Jesse] Univ Denver, Dept Counseling Psychol, Denver, CO USA.
RP Zhang, HS (corresponding author), Univ North Texas, Dept Psychol, 1155 Union Circle 311280, Denton, TX 76203 USA.
EM hansongzhang@my.unt.edu
OI Davis, Cameron/0000-0003-4906-4622; Wilcox, Melanie/0000-0001-9712-6117
CR Allison, 2018, HEROIC HUMILITY WHAT
   British Association for Counselling and Psychotherapy, 2018, ETH FRAM COUNS PROF
   Chase L.R., 2021, EXPLORING FACTORS IM, DOI [10.1177/0091647119837016, DOI 10.1177/0091647119837016]
   Chopra T., 2013, PSYCHOL STUD, V58, P335, DOI [10.1007/s12646-013-0206-x, DOI 10.1007/S12646-013-0206-X]
   Cook RM, 2020, COUNS EDUC SUPERV, V59, P160, DOI 10.1002/ceas.12173
   Davis, PSYCHOTHERAPY JAILS
   Davis D., 2021, QUALITATIVE EXAMINAT
   Davis DE, 2018, PSYCHOTHERAPY, V55, P89, DOI 10.1037/pst0000160
   Davis DE, 2016, J COUNS DEV, V94, P483, DOI 10.1002/jcad.12107
   Davis DE, 2010, J POSIT PSYCHOL, V5, P243, DOI 10.1080/17439761003791672
   Davis DE, 2011, J PERS ASSESS, V93, P225, DOI 10.1080/00223891.2011.558871
   DeBlaere C, 2019, J PSYCHOL THEOL, V47, P87, DOI 10.1177/0091647119837016
   Foronda C, 2020, J TRANSCULT NURS, V31, P7, DOI 10.1177/1043659619875184
   Foronda C, 2016, J TRANSCULT NURS, V27, P210, DOI 10.1177/1043659615592677
   Gonzalez E, 2021, MEAS EVAL COUNS DEV, V54, P56, DOI 10.1080/07481756.2020.1745648
   Goodyear R. K, 2019, FUNDAMENTALS CLIN SU
   Haywood Stewart, 2019, PSYCHOTHERAPY TASK B
   Henrich J, 2010, BEHAV BRAIN SCI, V33, P111, DOI 10.1017/S0140525X10000725
   Henrich J, 2010, NATURE, V466, P29, DOI 10.1038/466029a
   Hook, 2017, HDB HUMILITY THEORY, P105
   Hook J.N., 2017, CULTURAL HUMILITY EN
   Hook JN, 2016, J COUNS PSYCHOL, V63, P269, DOI 10.1037/cou0000114
   Hook JN, 2015, AM PSYCHOL, V70, P661, DOI 10.1037/a0038965
   Hook JN, 2013, J COUNS PSYCHOL, V60, P353, DOI 10.1037/a0032595
   Jadaszewski S., 2020, SUPERVISEE PERCEPTIO
   Jarvis E.L., 2018, PERCEPTIONS CULTURAL
   Judd K.A., 2017, DOCTRINAL DIALOGUES
   Kangos K.A., 2019, EXAMINING LESBIAN GA
   King KM, 2020, CLIN SUPERV, V39, P248, DOI 10.1080/07325223.2020.1763223
   Kivlighan DM, 2019, J COUNS PSYCHOL, V66, P45, DOI 10.1037/cou0000294
   Levin ME, 2020, MINDFULNESS, V11, P1275, DOI 10.1007/s12671-020-01344-3
   Morales K.C., 2019, CULTURAL HUMILITY TH
   Owen J, 2018, PROF PSYCHOL-RES PR, V49, P9, DOI 10.1037/pro0000152
   Owen J, 2016, PROF PSYCHOL-RES PR, V47, P30, DOI 10.1037/pro0000046
   Owen J, 2014, J PSYCHOL THEOL, V42, P91, DOI 10.1177/009164711404200110
   Page MJ, 2021, PLOS MED, V18, DOI [10.1371/journal.pmed.1003583, 10.1016/j.ijsu.2021.105906]
   Roth A.D., 2008, COMPETENCE FRAMEWORK
   Spector R. E., 2017, CULTURAL DIVERSITY H
   Sue D. W., 2016, COUNSELING CULTURALL
   Tanesini A., 2021, ROUTLEDGE HDB PHILOS, P387
   Tervalon M, 1998, J HEALTH CARE POOR U, V9, P117
   Vandament ML, 2022, TRAIN EDUC PROF PSYC, V16, P244, DOI 10.1037/tep0000370
   Vazire S, 2011, CURR DIR PSYCHOL SCI, V20, P104, DOI 10.1177/0963721411402478
   Watkins CE, 2021, EUR J PSYCHOTHER COU, V23, P8, DOI 10.1080/13642537.2021.1881139
   Watkins CE, 2020, J CONTEMP PSYCHOTHER, V50, P187, DOI 10.1007/s10879-020-09454-8
   Watkins CE, 2019, AM J PSYCHOTHER, V72, P38, DOI 10.1176/appi.psychotherapy.20180040
   Watkins CE, 2020, COUNS PSYCHOTHER RES, V20, P190, DOI 10.1002/capr.12287
   Wilcox MM, 2022, TRAIN EDUC PROF PSYC, V16, P235, DOI 10.1037/tep0000366
   Worthington E. L., 2007, HUMILITY QUIET VIRTU
   Wright, 2019, THERAPIST CULTURAL H
NR 50
TC 1
Z9 1
U1 3
U2 5
PU WILEY
PI HOBOKEN
PA 111 RIVER ST, HOBOKEN 07030-5774, NJ USA
SN 1473-3145
EI 1746-1405
J9 COUNS PSYCHOTHER RES
JI Couns. Psychother. Res.
PD SEP
PY 2022
VL 22
IS 3
BP 548
EP 557
DI 10.1002/capr.12481
EA NOV 2021
PG 10
WC Psychology, Clinical
WE Emerging Sources Citation Index (ESCI)
SC Psychology
GA 2U0LR
UT WOS:000717933700001
DA 2022-08-31
ER

PT J
AU Baier, AL
   Danzo, S
AF Baier, Allison L.
   Danzo, Sarah
TI Moving Toward a New Era of Telepsychology in University Training
   Clinics: Considerations and Curricula Recommendations
SO TRAINING AND EDUCATION IN PROFESSIONAL PSYCHOLOGY
LA English
DT Article
DE education and training; telepsychology; COVID-19; pandemic
ID COUNSELING PSYCHOLOGISTS; THERAPEUTIC ALLIANCE; HEALTH
AB Many university training clinics are facing numerous challenges resulting from the COVID-19 pandemic including a need to transition from a traditional in-person modality of psychotherapy services to telepsychology. As student leaders of an American university training clinic, we briefly address the pandemic and rise of telepsychology, and then present five practical suggestions and five core curricula recommendations to aid clinics in adapting to meet the educational needs of trainees using telepsychology during this unprecedented time. We conclude by offering structure and content suggestions for a foursession intensive workshop to provide trainees and supervisors alike with a telepsychology "primer" prior to providing services. In particular, we suggest training clinics adopt telepsychology best practice guidelines rather than adopt the mindset of implementing a temporary solution for providing services during the pandemic. Through this mindset, student psychotherapists are given an enriching training opportunity and clinics will be better postured to iteratively improve and tailor telepsychology services to meet the needs of the populations they serve.
C1 [Baier, Allison L.; Danzo, Sarah] Case Western Reserve Univ, Dept Psychol Sci, 11220 Bellflower Rd, Cleveland, OH 44106 USA.
RP Baier, AL (corresponding author), Case Western Reserve Univ, Dept Psychol Sci, 11220 Bellflower Rd, Cleveland, OH 44106 USA.
EM alb184@case.edu
OI Danzo, Sarah/0000-0003-0637-7901
CR Amaro CM, 2020, TRAIN EDUC PROF PSYC, V14, P235, DOI 10.1037/tep0000273
   Anderson M., 2020, SMARTPHONE COMPUTER
   Andrews G, 2018, J ANXIETY DISORD, V55, P70, DOI 10.1016/j.janxdis.2018.01.001
   [Anonymous], 2002, Am Psychol, V57, P1060
   Barnwell S. S., 2019, J HLTH SERVICE PSYCH, V45, P48, DOI [10.1007/BF03544680, DOI 10.1007/BF03544680]
   Blignault I, 1999, J TELEMED TELECARE, V5, P112, DOI 10.1258/1357633991932793
   Chen CK, 2021, PSYCHOL SERV, V18, P1, DOI 10.1037/ser0000323
   Chenneville T, 2020, AM PSYCHOL, V75, P644, DOI 10.1037/amp0000661
   Contreras S, 2018, ETHNIC DIS, V28, P457, DOI 10.18865/ed.28.S2.457
   Cooper SE, 2019, COUNS PSYCHOL, V47, P1074, DOI 10.1177/0011000019895276
   Correll JA, 2011, FAM SYST HEALTH, V29, P291, DOI 10.1037/a0026303
   Lopes BCD, 2020, PSYCHOL TRAUMA-US, V12, P465, DOI 10.1037/tra0000632
   Domino ME, 2019, J RURAL HEALTH, V35, P35, DOI 10.1111/jrh.12299
   Dyason KM, 2019, TRAIN EDUC PROF PSYC, V13, P4, DOI 10.1037/tep0000196
   Glueckauf RL, 2018, PROF PSYCHOL-RES PR, V49, P205, DOI 10.1037/pro0000188
   Hames JL, 2020, J PSYCHOTHER INTEGR, V30, P348, DOI 10.1037/int0000224
   Hess SA, 2008, PSYCHOTHER RES, V18, P400, DOI 10.1080/10503300701697505
   Joint Task Force Dev Telepsycholog, 2013, AM PSYCHOL, V68, P791, DOI 10.1037/a0035001
   Jordan SE, 2019, TRAIN EDUC PROF PSYC, V13, P323, DOI 10.1037/tep0000245
   Levine J.C., 2017, BEHAV THERAPIST, V40, P17
   Liang LL, 2020, PSYCHIAT QUART, V91, P841, DOI 10.1007/s11126-020-09744-3
   Lingely-Pottie P, 2006, J TELEMED TELECARE, V12, P396, DOI 10.1258/135763306779378690
   Maheu M.M., 2018, J TECHNOLOGY BEHAV S, V3, P108, DOI [10.1007/s41347-018-0046-6, DOI 10.1007/S41347-018-0046-6]
   Martin J.N., 2020, PRACTICE INNOVATIONS, V5, P114, DOI [10.1037/pri0000111, DOI 10.1037/PRI0000111]
   McCord CE, 2015, COUNS PSYCHOL Q, V28, P324, DOI 10.1080/09515070.2015.1053433
   Morgan RD, 2008, J CONSULT CLIN PSYCH, V76, P158, DOI 10.1037/0022-006X.76.1.158
   Morland LA, 2020, DEPRESS ANXIETY, V37, P346, DOI 10.1002/da.22979
   Perle J.G., 2020, J TECHNOLOGY BEHAV S, V5, P383, DOI [10.1007/s41347-020-00147-6, DOI 10.1007/S41347-020-00147-6]
   Perle JG, 2013, J CLIN PSYCHOL, V69, P100, DOI 10.1002/jclp.21912
   Reilly RO, 2007, PSYCHIAT SERV, V58, P836
   Ruiz MA, 2020, PSYCHOL TRAUMA-US, V12, pS153, DOI 10.1037/tra0000851
   Simpson SG, 2014, AUST J RURAL HEALTH, V22, P280, DOI 10.1111/ajr.12149
   Summers-Gabr NM, 2020, PSYCHOL TRAUMA-US, V12, pS222, DOI 10.1037/tra0000871
   Taylor-Pashow KML, 2019, SOLVENT EXTR ION EXC, V37, P1, DOI 10.1080/07366299.2019.1592924
   Varker T, 2019, PSYCHOL SERV, V16, P621, DOI 10.1037/ser0000239
   World Health Organization, 2017, DEPR OTH COMM MENT D
NR 36
TC 3
Z9 3
U1 1
U2 3
PU EDUCATIONAL PUBLISHING FOUNDATION-AMERICAN PSYCHOLOGICAL ASSOC
PI WASHINGTON
PA 750 FIRST ST, NE, WASHINGTON, DC 20002-4242 USA
SN 1931-3918
EI 1931-3926
J9 TRAIN EDUC PROF PSYC
JI Train. Educ. Prof. Psychol.
PD NOV
PY 2021
VL 15
IS 4
BP 259
EP 266
DI 10.1037/tep0000359
PG 8
WC Psychology, Educational
WE Social Science Citation Index (SSCI)
SC Psychology
GA WU2FX
UT WOS:000716367200001
DA 2022-08-31
ER

PT J
AU Zhao, CJ
   Stone-Sabali, S
AF Zhao, Clare Jinzhao
   Stone-Sabali, Steven
TI Cultural Discussions, Supervisor Self-Disclosure, and Multicultural
   Orientation: Implications for Supervising International Trainees
SO TRAINING AND EDUCATION IN PROFESSIONAL PSYCHOLOGY
LA English
DT Article
DE multicultural orientation; cross-cultural supervision; cultural
   discussions; supervisor self-disclosure; international trainees
ID CLIENT PERCEPTIONS; HUMILITY; ACCULTURATION; PSYCHOTHERAPY; EXPERIENCES;
   COMPETENCE; STUDENTS; PHASE
AB This article describes the supervision process between a Hmong-American supervisor and a Chinese international trainee who provided clinical treatment to a Southeast Asian refugee client. The international trainee encountered difficulties with relating to the client and appropriately integrating cultural factors into clinical work. Retrospective analysis of the trainee's experience illuminated three factors that unpacked cultural factors related to the international trainee's professional identity, increased the trainees clinical effectiveness, and improved her clinical development. These include the supervisor's use of the multicultural orientation framework (Owen, Tao, Leach, & Rodolfa, 2011), cultural discussions, and supervisor self-disclosure. As a result, the trainee demonstrated an increase in her cultural humility, cultural comfort, and her ability to utilize cultural opportunities in sessions. Recommendations for supervision training and research are provided because they relate to supervising international trainees.
C1 [Zhao, Clare Jinzhao] Univ Texas Dallas, Student Counseling Ctr, 800 West Campbell Rd,SSB45, Richardson, TX 75080 USA.
   [Stone-Sabali, Steven] Ohio State Univ, Dept Educ Studies, Columbus, OH 43210 USA.
RP Zhao, CJ (corresponding author), Univ Texas Dallas, Student Counseling Ctr, 800 West Campbell Rd,SSB45, Richardson, TX 75080 USA.
EM clare.jinzhao.zhao@gmail.com
CR American Psychological Association, 2017, STUD DIV TRAIN
   American Psychological Association, 2010, ETH PRINC PSYCH COD
   Ancis JR, 2010, COUNSELOR SUPERVISION, FOURTH EDITION, P53
   Bernard J. M., 2019, FUNDAMENTALS CLIN SU, V6th
   Cashwell TH., 2001, CLIN SUPERVISOR, V20, P39, DOI DOI 10.1300/J001V20N01_03
   CLANCE PR, 1978, PSYCHOTHER-THEOR RES, V15, P241, DOI 10.1037/h0086006
   Davis DE, 2018, PSYCHOTHERAPY, V55, P89, DOI 10.1037/pst0000160
   Goh M, 2014, ASIA PAC EDUC REV, V15, P593, DOI 10.1007/s12564-014-9347-4
   Hayes J. A., 2017, WHY ARE SOME THERAPI, P159, DOI [10.1037/0000034-010, DOI 10.1037/0000034-010]
   Hays P., 2001, ADDRESSING CULTURAL, DOI [10.1037/10411-000, DOI 10.1037/10411-000]
   Hook JN, 2016, AM J PSYCHOTHER, V70, P149, DOI 10.1176/appi.psychotherapy.2016.70.2.149
   Hook JN, 2016, J COUNS PSYCHOL, V63, P269, DOI 10.1037/cou0000114
   Hook JN, 2013, J COUNS PSYCHOL, V60, P353, DOI 10.1037/a0032595
   Hsu E, 2004, CLIN PSYCHOL REV, V24, P193, DOI 10.1016/j.cpr.2003.10.003
   Hynes KC, 2019, CONTEMP FAM THER, V41, P392, DOI 10.1007/s10591-019-09506-9
   Institute for International Education, 2018, OPEN DOORS 2017 REPO
   Keenan EK, 2005, CLIN SOC WORK J, V33, P271, DOI 10.1007/s10615-005-4944-7
   Kivlighan DM, 2019, J COUNS PSYCHOL, V66, P45, DOI 10.1037/cou0000294
   Knox S, 2008, PSYCHOTHER RES, V18, P543, DOI 10.1080/10503300801982781
   Knox S, 2011, PSYCHOTHERAPY, V48, P336, DOI 10.1037/a0022067
   Ladany N, 2003, J CLIN PSYCHOL, V59, P611, DOI 10.1002/jclp.10164
   Ladany N, 2013, COUNS PSYCHOL, V41, P28, DOI 10.1177/0011000012442648
   Lev-Ari S, 2015, FRONT PSYCHOL, V5, DOI 10.3389/fpsyg.2014.01546
   Lev-Ari S, 2010, J EXP SOC PSYCHOL, V46, P1093, DOI 10.1016/j.jesp.2010.05.025
   Mori Y, 2009, TRAIN EDUC PROF PSYC, V3, P10, DOI 10.1037/a0013072
   Nilsson JE, 2006, J MULTICULT COUNS D, V34, P50, DOI 10.1002/j.2161-1912.2006.tb00026.x
   Nilsson JE, 2004, PROF PSYCHOL-RES PR, V35, P306, DOI 10.1037/0735-7028.35.3.306
   O'Hara M, 2011, INT J MIGR HEALTH SO, V7, P33, DOI 10.1108/17479891111176287
   Owen J, 2016, PROF PSYCHOL-RES PR, V47, P30, DOI 10.1037/pro0000046
   Owen J, 2014, J PSYCHOL THEOL, V42, P91, DOI 10.1177/009164711404200110
   Owen JJ, 2011, PSYCHOTHERAPY, V48, P274, DOI 10.1037/a0022065
   Reid L.M., 2012, J INT COUNSELOR ED, V4, P29
   Schwartz SJ, 2010, AM PSYCHOL, V65, P237, DOI 10.1037/a0019330
   Shibusawa T, 2009, CLIN SOC WORK J, V37, P312, DOI 10.1007/s10615-009-0228-y
   Stone S, 2018, J BLACK PSYCHOL, V44, P491, DOI 10.1177/0095798418786648
   SUE DW, 1982, COUNS PSYCHOL, V10, P45, DOI 10.1177/0011000082102008
   Tervalon M, 1998, J HEALTH CARE POOR U, V9, P117
   Wang CCDC, 2006, J COUNS PSYCHOL, V53, P422, DOI 10.1037/0022-0167.53.4.422
   Watkins CE, 2019, AM J PSYCHOTHER, V72, P38, DOI 10.1176/appi.psychotherapy.20180040
NR 39
TC 3
Z9 3
U1 3
U2 3
PU EDUCATIONAL PUBLISHING FOUNDATION-AMERICAN PSYCHOLOGICAL ASSOC
PI WASHINGTON
PA 750 FIRST ST, NE, WASHINGTON, DC 20002-4242 USA
SN 1931-3918
EI 1931-3926
J9 TRAIN EDUC PROF PSYC
JI Train. Educ. Prof. Psychol.
PD NOV
PY 2021
VL 15
IS 4
BP 315
EP 322
DI 10.1037/tep0000309
PG 8
WC Psychology, Educational
WE Social Science Citation Index (SSCI)
SC Psychology
GA WU2FX
UT WOS:000716367200008
DA 2022-08-31
ER

PT J
AU Davies, SM
   Sriskandarajah, S
   Staneva, AS
   Boulton, HCM
   Roberts, C
   Shaw, SH
   Silverio, SA
AF Davies, Sian M.
   Sriskandarajah, Shamini
   Staneva, Aleksandra S.
   Boulton, Helena C. M.
   Roberts, Chelsey
   Shaw, Shereen H.
   Silverio, Sergio A.
TI Factors influencing 'burn-out' in newly qualified counsellors and
   psychotherapists: A cross-cultural, critical review of the literature
SO COUNSELLING & PSYCHOTHERAPY RESEARCH
LA English
DT Review
DE burn-out; counsellor; global mental health; newly qualified;
   psychotherapist; training
ID MENTAL-HEALTH PROFESSIONALS; COMPASSION FATIGUE; VICARIOUS TRAUMA;
   SOCIAL-WORKERS; JOB BURNOUT; STRESS; RESILIENCE; PREVALENCE; STRATEGIES;
   CHALLENGES
AB Mental health problems have been established as one of the leading causes of the global burden of disease. Approximately a quarter of all people worldwide will experience a mental disorder during their lifetime. With depression and anxiety becoming the leading causes of mental ill health globally, the numbers of people reporting mental health complaints are set to grow. The dramatic increase in reporting and diagnosis of mental health disorders has been in parallel to a decline in the ability to cope with mental health symptoms and a rise in the incidence of self-harm and suicidal ideation. While mental health assessment and diagnoses are usually the responsibility of general practitioners (family doctors) or psychiatrists, the frontline provision of mental health care is often delegated to counsellors and psychotherapists. Publicly funded counselling and psychotherapy services vary across the globe, but are commonly under-resourced and lacking in adequate funding. This may lead to insufficient clinical supervision and compressed time to complete continuing professional development, which are both vital for new counsellors and psychotherapists to feel confident in providing care, and to learn new skills. Newly qualified counsellors and psychotherapists may also experience emotional, physical, and mental exhaustion or 'burn-out'. This position paper aims to critically appraise available cross-cultural literature on the experiences of 'burn-out' by newly qualified counsellors and psychotherapists, globally. Finally, we make recommendations for how best to support the mental health and psychological well-being of newly qualified practitioners.
C1 [Davies, Sian M.] Liverpool John Moores Univ, Sch Psychol, Liverpool, Merseyside, England.
   [Davies, Sian M.] Univ Manchester, Ctr Womens Mental Hlth, Manchester, Lancs, England.
   [Davies, Sian M.; Silverio, Sergio A.] Univ Liverpool, Dept Psychol Sci, Liverpool, Merseyside, England.
   [Boulton, Helena C. M.] Wirral Metropolitan Coll, Student Counselling Serv, Birkenhead, Merseyside, England.
   [Roberts, Chelsey] UCL, Elizabeth Garrett Anderson Inst Womens Hlth, London, England.
   [Shaw, Shereen H.] Edge Hill Univ, Fac Educ, Ormskirk, England.
   [Silverio, Sergio A.] Kings Coll London, Sch Life Course Sci, London, England.
RP Davies, SM (corresponding author), Liverpool John Moores Univ, Sch Psychol, Fac Hlth, Tom Reilly Bldg,Byrom St, Liverpool L3 3AF, Merseyside, England.
EM S.M.Davies@2020.ljmu.ac.uk
RI Silverio, Sergio A./Y-7118-2019
OI Silverio, Sergio A./0000-0001-7177-3471; Staneva,
   Aleksandra/0000-0002-2057-0516; Davies, Sian/0000-0001-5662-7038
FU National Institute for Health Research Applied Research Collaboration
   South London [NIHR ARC South London] at King's College Hospital NHS
   Foundation Trust
FX National Institute for Health Research Applied Research Collaboration
   South London [NIHR ARC South London] at King's College Hospital NHS
   Foundation Trust
CR Adler G., 1966, COLLECTED WORKS CG J, V16
   Aguglia A, 2020, PSYCHIAT SERV, V71, P284, DOI 10.1176/appi.ps.201900161
   Akhtar S, 2006, PSYCHOANAL QUART, V75, P21, DOI 10.1002/j.2167-4086.2006.tb00031.x
   Al-kadry AM, 2013, CONF LASER ELECTR
   Alexandrova-Karamanova A, 2016, INT ARCH OCC ENV HEA, V89, P1059, DOI 10.1007/s00420-016-1143-5
   Altman N, 2000, PSYCHOANAL DIALOGUES, V10, P589, DOI 10.1080/10481881009348569
   Altman N, 2006, PSYCHOANAL QUART, V75, P45, DOI 10.1002/j.2167-4086.2006.tb00032.x
   Andersen SL, 2009, NEUROSCI BIOBEHAV R, V33, P516, DOI 10.1016/j.neubiorev.2008.09.009
   Baldwin-White A, 2016, J SUBST USE, V21, P29, DOI 10.3109/14659891.2014.949316
   Bass D, 2000, BRIT MED J, V320, P259, DOI 10.1136/bmj.320.7229.259
   Beaumont E, 2016, COUNS PSYCHOTHER RES, V16, P15, DOI 10.1002/capr.12054
   Bhatia V, 2005, J GASTROEN HEPATOL, V20, P332, DOI 10.1111/j.1440-1746.2004.03508.x
   BLOCHER DH, 1987, PROFESSIONAL COUNSEL
   Bonanno GA, 2004, AM PSYCHOL, V59, P20, DOI 10.1037/0003-066X.59.1.20
   Boscarino Joseph A, 2004, Int J Emerg Ment Health, V6, P57
   Bradshaw, 2018, BRIT J MIDWIFERY, V26, P796, DOI [10.12968/bjom.2018.26.12.796, DOI 10.12968/BJOM.2018.26.12.796]
   Cambanis EVA, 2012, J CHILD ADOLESC MENT, V24, P99, DOI 10.2989/17280583.2011.639075
   Carod-Artal F., 2013, BURNOUT EXPERTS PREV, P15, DOI DOI 10.1007/978-1-4614-4391-9_2
   Chang DF, 2011, PSYCHOTHER RES, V21, P567, DOI 10.1080/10503307.2011.592549
   Chang ML, 2009, EDUC PSYCHOL REV, V21, P193, DOI 10.1007/s10648-009-9106-y
   Cieslak D., 2016, CAN J COUNS PSYCHOT, V50, pS193
   Clarkson P., 2003, THERAPEUTIC RELATION
   Connor KM, 2006, J CLIN PSYCHIAT, V67, P46
   Corey G., 2018, ISSUES ETHICS HELPIN
   Cronin E, 2014, EUR J PSYCHOTRAUMATO, V5, DOI 10.3402/ejpt.v5.22676
   Dalal, 2000, EUROPEAN J COUNSELLI, V3, P43, DOI [10.1080/13642530050078556, DOI 10.1080/13642530050078556]
   Deligkaris P, 2014, WORK STRESS, V28, P107, DOI 10.1080/02678373.2014.909545
   EDEN D, 1990, ORGAN BEHAV HUM DEC, V45, P175, DOI 10.1016/0749-5978(90)90010-7
   ELLIOTT DM, 1993, PROF PSYCHOL-RES PR, V24, P83, DOI 10.1037/0735-7028.24.1.83
   Ellis TE, 2012, COGN BEHAV PRACT, V19, P277
   Engstrom D., 2008, TRAUMATOLOGY, V14, P13, DOI DOI 10.1177/1534765608319323
   Farber, 1983, STRESS BURN OUT HUMA
   Farber BA, 2000, J CLIN PSYCHOL, V56, P675, DOI 10.1002/(SICI)1097-4679(200005)56:5<675::AID-JCLP8>3.0.CO;2-D
   Farber BA., 1990, PSYCHOTHERAPY PRIVAT, V8, P35, DOI [DOI 10.1300/J294V08N01_07, 10.1300/J294v08n01_07]
   Fernandez Turienzo C, 2021, BMC PUBLIC HEALTH, V21, DOI 10.1186/s12889-021-10182-4
   Fernando S, 2003, CULTURAL DIVERSITY M
   Figley C.R., 1995, COMPASSION FATIGUE N, P3
   Figley CR, 2002, J CLIN PSYCHOL, V58, P1433, DOI 10.1002/jclp.10090
   FIGLEY CR, 2013, TREATING COMPASSION, P115
   GANSTER DC, 1991, J MANAGE, V17, P235, DOI 10.1177/014920639101700202
   Goldberg, 1991, BEING PSYCHOTHERAPIS
   Grant MJ, 2009, HEALTH INFO LIBR J, V26, P91, DOI 10.1111/j.1471-1842.2009.00848.x
   Grossi G, 2015, SCAND J PSYCHOL, V56, P626, DOI 10.1111/sjop.12251
   GUY JD, 1986, PROF PSYCHOL-RES PR, V17, P111, DOI 10.1037/0735-7028.17.2.111
   Hernandez P, 2007, FAM PROCESS, V46, P229, DOI 10.1111/j.1545-5300.2007.00206.x
   Hyrkas Kristiina, 2005, Issues Ment Health Nurs, V26, P531, DOI 10.1080/01612840590931975
   Jenkins SR, 2002, J TRAUMA STRESS, V15, P423, DOI 10.1023/A:1020193526843
   Johnson J, 2020, CLIN PSYCHOL-UK, V24, P223, DOI 10.1111/cp.12206
   Jung CG., 1951, FUNDAMENTAL QUESTION, VVol. 16
   Juster RP, 2010, NEUROSCI BIOBEHAV R, V35, P2, DOI 10.1016/j.neubiorev.2009.10.002
   Kahn JH, 2006, J ORGAN BEHAV, V27, P793, DOI 10.1002/job.397
   Kakiashvili T, 2013, INT J OCCUP MED ENV, V26, P401, DOI 10.2478/s13382-013-0093-3
   Kinman G, 2011, BRIT J SOC WORK, V41, P261, DOI 10.1093/bjsw/bcq088
   Kivimaki M, 2018, NAT REV CARDIOL, V15, P215, DOI 10.1038/nrcardio.2017.189
   Kumary A, 2008, COUNS PSYCHOL Q, V21, P19, DOI 10.1080/09515070801895626
   Lathrop D, 2017, ANN FAM MED, V15, P375, DOI 10.1370/afm.2074
   Ling J, 2014, AUST SOC WORK, V67, P297, DOI 10.1080/0312407X.2013.837188
   Lowndes L, 2010, COUNS PSYCHOTHER RES, V10, P163, DOI 10.1080/14733141003751614
   MASLACH C, 1981, J OCCUP BEHAV, V2, P99, DOI 10.1002/job.4030020205
   McAdams C.R., 2000, J MENTAL HEALTH COUN, V22, P107, DOI DOI 10.1002/J.1556-6978.1999.TB01787.X
   McEwen BS, 2009, NEUROIMAGE, V47, P911, DOI 10.1016/j.neuroimage.2009.05.071
   McManus S., 2016, MENTAL HLTH WELLBEIN
   Miller, 2007, BASIC BOOKS
   MOLLON P, 1989, BRIT J MED PSYCHOL, V62, P113, DOI 10.1111/j.2044-8341.1989.tb02818.x
   Morris L, 2005, INT REV PSYCHIATR, V17, P347, DOI 10.1080/09540260500238488
   Norcross J. C., 2010, HEART SOUL CHANGE DE, P113, DOI DOI 10.1037/12075-004
   O'Connor K, 2018, EUR PSYCHIAT, V53, P74, DOI 10.1016/j.eurpsy.2018.06.003
   O'Driscoll M. P., 2002, PSYCHOL WORK, P203
   Oser CB, 2013, J PSYCHOACTIVE DRUGS, V45, P17, DOI 10.1080/02791072.2013.763558
   Parry-Williams, 2005, RIGHT NOT LOSE HOPE
   Patterson-Hyatt, 2016, THESIS ANTIOCH U SEA
   PEETERS MCW, 2001, EUROPEAN J WORK ORG, V10, P53, DOI DOI 10.1080/13594320042000034
   Powell D.J., 1991, ALCOHOLISM TREATMENT, V8, P69, DOI [10.1300/J020V08N01_05, DOI 10.1300/J020V08N01_05]
   Priebe S, 2006, J PUBLIC MENT HEALTH, V5, P12, DOI 10.1108/17465729200600022
   Rutter M, 2012, DEV PSYCHOPATHOL, V24, P335, DOI 10.1017/S0954579412000028
   Sabin-Farrell R, 2003, CLIN PSYCHOL REV, V23, P449, DOI 10.1016/S0272-7358(03)00030-8
   Sheen K, 2015, INT J NURS STUD, V52, P578, DOI 10.1016/j.ijnurstu.2014.11.006
   Silverio SA, 2021, J PUBLIC MENT HEALTH, V20, P60, DOI 10.1108/JPMH-04-2020-0023
   Simionato GK, 2018, J CLIN PSYCHOL, V74, P1431, DOI 10.1002/jclp.22615
   Skovholt TM, 2001, J CAREER DEV, V27, P167, DOI 10.1177/089484530102700303
   Smith P, 2020, BMC PREGNANCY CHILDB, V20, DOI 10.1186/s12884-020-02865-4
   Solmi M, 2020, EUR PSYCHIAT, V63, DOI 10.1192/j.eurpsy.2019.14
   Sriram, 2016, COUNSELLING INDIA
   Stainton A, 2019, EARLY INTERV PSYCHIA, V13, P725, DOI 10.1111/eip.12726
   Steinhardt M, 2008, J AM COLL HEALTH, V56, P445, DOI 10.3200/JACH.56.44.445-454
   Sussman MB, 2007, CURIOUS CALLING UNCO, V2nd ed
   Theriault A, 2009, CAN J COUNS, V43, P105
   Thompson Isabel A., 2014, J MENTAL HLTH COUNSE, V36, P58, DOI DOI 10.17744/MEHC.36.1.P61M73373M4617R3
   Thorne, 1991, TRAINING SUPERVISION
   Trippany RL, 2004, J COUNS DEV, V82, P31, DOI 10.1002/j.1556-6678.2004.tb00283.x
   Truell R., 2001, COUNS PSYCHOL, V14, P67, DOI DOI 10.1080/09515070110059133
   Tummala-Narra P, 2004, PSYCHOANAL PSYCHOL, V21, P300, DOI 10.1037/0736-9735.21.2.300
   Veilleux JC, 2011, PROF PSYCHOL-RES PR, V42, P222, DOI 10.1037/a0023650
   von Dawans B, 2019, PSYCHONEUROENDOCRINO, V99, P137, DOI 10.1016/j.psyneuen.2018.08.031
   Vos T, 2015, LANCET, V386, P743, DOI 10.1016/S0140-6736(15)60692-4
   Wald J., 2006, LIT REV CONCEPTS PSY
   Watts, 2014, THESIS PACIFICA GRAD
   Wilkerson K, 2006, COUNS EDUC SUPERV, V45, P207, DOI 10.1002/j.1556-6978.2006.tb00143.x
   WOLFE GA, 1981, PHYS THER, V61, P1046, DOI 10.1093/ptj/61.7.1046
   World Health Organization, 2011, MENT HLTH ATL 2011
   Yerkes RM, 1908, J COMP NEUROL PSYCHO, V18, P459, DOI 10.1002/cne.920180503
   Zaninotto L, 2018, PSYCHIAT RES, V264, P327, DOI 10.1016/j.psychres.2018.03.076
   ZEIDENSTEIN L, 1995, J NURSE-MIDWIFERY, V40, P317, DOI 10.1016/0091-2182(95)00019-G
   Zimering R., 2003, PSYCHIAT TIMES, V20, P1
NR 104
TC 1
Z9 1
U1 7
U2 15
PU WILEY
PI HOBOKEN
PA 111 RIVER ST, HOBOKEN 07030-5774, NJ USA
SN 1473-3145
EI 1746-1405
J9 COUNS PSYCHOTHER RES
JI Couns. Psychother. Res.
PD MAR
PY 2022
VL 22
IS 1
BP 64
EP 73
DI 10.1002/capr.12485
EA OCT 2021
PG 10
WC Psychology, Clinical
WE Emerging Sources Citation Index (ESCI)
SC Psychology
GA YI0WL
UT WOS:000711860000001
DA 2022-08-31
ER

PT J
AU Abbott, DM
AF Abbott, Dena M.
TI Psychotherapy With Nonreligious Clients: A Relational-Cultural Approach
SO PROFESSIONAL PSYCHOLOGY-RESEARCH AND PRACTICE
LA English
DT Article
DE nonreligion; relational-cultural therapy; psychotherapy
ID ATHEIST; IDENTITY; SPIRITUALITY; DISCRIMINATION; SUPERVISION; RELIGION;
   GODLESS; STIGMA; ISSUES
AB In extant literature related to the integration of religion/spirituality (R/S) in psychotherapy, nonreligious clients are often excluded or briefly mentioned. Further, few theoretical frameworks supporting recommendations for intervention with or for conceptualization of nonreligious clients' unique experiences and presenting concerns are offered. The present article summarizes psychotherapy-relevant scholarship related to nonreligious people in the United States and offers recommendations for intervention using a Relational-Cultural Therapy approach. In addition to increasing awareness of systemic oppression, resilience, and potential clinical needs of nonreligious clients, the article proposes concrete strategies for addressing structural inequity that disadvantages nonreligious people through conceptualization of such experiences as relevant to clients' presenting concerns, interventions that honor clients' nonreligious identities, and use of the therapeutic relationship to decrease nonreligious clients' distress by fostering connection.
C1 [Abbott, Dena M.] Univ Nebraska, Dept Educ Psychol, 222 Teachers Coll Hall, Lincoln, NE 68588 USA.
RP Abbott, DM (corresponding author), Univ Nebraska, Dept Educ Psychol, 222 Teachers Coll Hall, Lincoln, NE 68588 USA.
EM dabbott5@unl.edu
CR Abbott DM, 2020, J COUNS PSYCHOL, V67, P275, DOI 10.1037/cou0000399
   Abbott DM, 2018, COUNS PSYCHOL, V46, P685, DOI 10.1177/0011000018792669
   Aten JD, 2004, PSYCHOTHERAPY, V41, P152, DOI 10.1037/0033-3204.41.2.152
   Baker Miller J, 1976, NEW PSYCHOL WOMEN
   Bishop B, 2018, COUNS VALUES, V63, P17, DOI 10.1002/cvj.12070
   Black SW, 2019, J PSYCHOL THEOL, V47, P202, DOI 10.1177/0091647119837019
   Brewster ME, 2020, J COUNS PSYCHOL, V67, P1, DOI 10.1037/cou0000392
   Brewster ME, 2016, J COUNS PSYCHOL, V63, P557, DOI 10.1037/cou0000156
   Brewster ME, 2014, COUNS PSYCHOL, V42, P628, DOI 10.1177/0011000014528051
   Brown O, 2013, J RELIG HEALTH, V52, P1131, DOI 10.1007/s10943-011-9551-z
   Camacho G, 2020, CURR OPIN PSYCHOL, V31, P28, DOI 10.1016/j.copsyc.2019.07.031
   Captari LE, 2018, J CLIN PSYCHOL, V74, P1938, DOI 10.1002/jclp.22681
   Castonguay LG, 2015, PSYCHOTHER RES, V25, P365, DOI 10.1080/10503307.2015.1014010
   Cheng ZH, 2018, PSYCHOL RELIG SPIRIT, V10, P254, DOI 10.1037/rel0000203
   Collins P. H, 2020, 50 CONCEPTS CRITICAL, P77
   Cragun RT, 2012, J CONTEMP RELIG, V27, P105, DOI 10.1080/13537903.2012.642741
   D'Andrea LM, 2007, COUNS VALUES, V51, P149, DOI 10.1002/j.2161-007X.2007.tb00072.x
   Delaney H. D., 2013, SPIRITUAL CLIN PRACT, V1, P95
   Doane MJ, 2015, PSYCHOL RELIG SPIRIT, V7, P130, DOI 10.1037/rel0000015
   Edgell P, 2016, SOC FORCES, V95, P607, DOI 10.1093/sf/sow063
   Franks AS, 2019, J EXP PSYCHOL-APPL, V25, P303, DOI 10.1037/xap0000179
   Galen L, 2015, SCI RELIG CULT, V2, P54, DOI DOI 10.17582/JOURNAL.SRC/2015/2.3.54.69
   Gervais WM, 2018, SOC PSYCHOL PERS SCI, V9, P3, DOI 10.1177/1948550617707015
   Gervais WM, 2014, PLOS ONE, V9, DOI 10.1371/journal.pone.0092302
   Gilliam TH, 2012, CLIN SUPERV, V31, P25, DOI 10.1080/07325223.2012.671718
   Greenberg L., 2010, EMOTION FOCUSED THER
   Greenberg L, 2014, PSYCHOTHERAPY, V51, P350, DOI 10.1037/a0037336
   Grove RC, 2020, GROUP PROCESS INTERG, V23, P1103, DOI 10.1177/1368430219874103
   Hage SM, 2006, PROF PSYCHOL-RES PR, V37, P303, DOI 10.1037/0735-7028.37.3.303
   Hammer JH, 2012, SECUL NONRELIGION, V1, P43, DOI 10.5334/snr.ad
   Hook JN, 2013, J COUNS PSYCHOL, V60, P353, DOI 10.1037/a0032595
   Horvath AO, 2011, PSYCHOTHERAPY, V48, P9, DOI 10.1037/a0022186
   Jordan J., 2018, RELATIONAL CULTURAL, DOI [https://doi.org/10.1037/0000063-000, DOI 10.1037/0000063-000]
   Jordan J. V., 2004, COMPLEXITY CONNECTIO
   Lenz AS, 2016, J COUNS DEV, V94, P415, DOI 10.1002/jcad.12100
   Mackey CD, 2021, GROUP PROCESS INTERG, V24, P860, DOI 10.1177/1368430220905661
   Magaldi-Dopman D, 2011, PSYCHOTHER RES, V21, P286, DOI 10.1080/10503307.2011.565488
   McCaffree K, 2019, SECUL NONRELIGION, V8, DOI 10.5334/snr.101
   Meidlinger PC., 2014, PSYCHOL SEX ORIENTAT, V1, P489, DOI DOI 10.1037/SGD0000080
   Meyer IH, 2003, PSYCHOL BULL, V129, P674, DOI 10.1037/0033-2909.129.5.674
   Miller J. B, 2004, COMPLEXITY CONNECTIO
   Miller JB, 1995, RELATIONAL IMAGES TH
   Orne J, 2011, SEXUALITIES, V14, P681, DOI 10.1177/1363460711420462
   Paloutzian R. F., 2013, HDB PSYCHOL RELIG SP
   Plante TG, 2014, SPIRITUAL CLIN PRACT, V1, P288, DOI 10.1037/scp0000047
   Quinn DM, 2011, SOC ISS POLICY REV, V5, P160, DOI 10.1111/j.1751-2409.2011.01029.x
   Sahker E, 2016, PROF PSYCHOL-RES PR, V47, P296, DOI 10.1037/pro0000087
   Schwadel P, 2021, J PERS, V89, P867, DOI 10.1111/jopy.12620
   Smith C, 2012, SECUL NONRELIGION, V1, P17, DOI 10.5334/snr.ab
   Smith JM, 2013, J SCI STUD RELIG, V52, P80, DOI 10.1111/jssr.12009
   Speed D, 2019, PSYCHOL RELIG SPIRIT, V11, P297, DOI 10.1037/rel0000158
   Swan LK, 2012, SECUL NONRELIGION, V1, P32, DOI 10.5334/snr.ac
   Vieten C, 2013, PSYCHOL RELIG SPIRIT, V5, P129, DOI 10.1037/a0032699
   WALKER M, 2002, POWER EFFECTIVENESS
   Walker M, 2004, COMPLEXITY CONNECTIO, P90
   Wampold BE, 2015, WORLD PSYCHIATRY, V14, P270, DOI 10.1002/wps.20238
   Zimmerman KJ, 2015, SECUL NONRELIGION, V4, DOI 10.5334/snr.aw
NR 57
TC 1
Z9 1
U1 0
U2 0
PU AMER PSYCHOLOGICAL ASSOC
PI WASHINGTON
PA 750 FIRST ST NE, WASHINGTON, DC 20002-4242 USA
SN 0735-7028
EI 1939-1323
J9 PROF PSYCHOL-RES PR
JI Prof. Psychol.-Res. Pract.
PD OCT
PY 2021
VL 52
IS 5
BP 470
EP 476
DI 10.1037/pro0000392
PG 7
WC Psychology, Multidisciplinary
WE Social Science Citation Index (SSCI)
SC Psychology
GA WM3RS
UT WOS:000711006500006
DA 2022-08-31
ER

PT J
AU Al-khodair, NA
   Alrawaf, EA
AF Al-khodair, Noor Abdullah
   Alrawaf, Eiman Abdulrahman
TI Saudi therapists' lived experience of self-awareness
SO COUNSELLING & PSYCHOTHERAPY RESEARCH
LA English
DT Article; Early Access
DE phenomenology; self-awareness; self-reflection; therapeutic relationship
ID IMPACT; SUPERVISION; PERCEPTIONS; REFLECTION; STRATEGIES; ALLIANCE;
   TRAINEES; MODEL
AB Self-awareness and self-reflection in psychotherapeutic processes have been critical components for effective counselling and psychotherapy. However, little qualitative research in Saudi Arabia has been conducted that aims to explore the therapist's subjective experiences of the self in their professional work. Therefore, the purpose of this phenomenological study was to understand the therapist's self-awareness within psychotherapy, by focusing on the therapist's lived experience of self-awareness and exploring how therapists recognise themselves as an integral component of the therapeutic relationship. Semi-structured interviews were conducted with six experienced and accredited psychologists with at least three years of clinical experience, and the qualitative data were analysed using interpretative phenomenological analysis (IPA). Five superordinate themes emerged from the data; that is, development of the professional self, use of self, self-oriented, supervision and experience. This study provides an understanding of the therapist's self in psychotherapy, as it shows that self-awareness is important for therapists to manage their feelings, thoughts and behaviours in meeting with clients and that it is a valuable resource for a therapist to become aware of and reflect upon the process within oneself. This understanding is integrated into the training programmes in counselling psychology, especially in the areas of self-awareness and personal development.
C1 [Al-khodair, Noor Abdullah] Al Faysal Univ, Coll Med, MCP, Clin Psychol, Riyadh, Saudi Arabia.
   [Alrawaf, Eiman Abdulrahman] King Saud Univ, Dept Psychol, Riyadh, Saudi Arabia.
RP Al-khodair, NA (corresponding author), Al Faysal Univ, Coll Med, MCP, Clin Psychol, Riyadh, Saudi Arabia.
EM nooralkhodair@gmail.com
CR Al Jubeir S.M., 2007, J ARAB STUDIES PSYCH, V6, P31
   Al-Dulaim F.A, 2001, KING SAUD U J, V13, P439
   Al-Owidha S.M., 2003, THESIS CTR ARAB UNIT
   Alajlan R., 2016, PSYCHOL ATTITUDES SA
   Algahtani H, 2017, J CONTEMP PSYCHOTHER, V47, P105, DOI 10.1007/s10879-016-9347-2
   Alis N, 2014, MIDDLE EAST J, V19, P85
   Alrawaf E., 2017, THESIS KING SAUD U R
   AMERICAN COUNSELING ASSOCIATION, 2005, ACA COD ETH
   American Mental Health Counselors Association, 2010, AMHCA COD ETH
   Aponte HJ, 2009, J MARITAL FAM THER, V35, P395, DOI 10.1111/j.1752-0606.2009.00127.x
   Aron L., 2009, M MINDS MUTUALITY PS
   Athanasiades C, 2017, EUR J COUNS PSYCHOL, V6, P138
   Bruland L.L., 2012, BEING THERAPIST ART
   Burwell-Pender L., 2008, J PROFESSIONAL COUNS, V36, P38, DOI [10.1080/15566382.2008.12033848, DOI 10.1037/0735-7028.28.1.5]
   Chen C.-Y., 1998, SELF AWARENESS TRAIN, P91
   Conrad P., 1987, RES SOCIOLOGY HLTH C, V6, P1
   Corey Gerald., 2014, ISSUES ETHICS HELPIN, V9th ed.
   Coster JS, 1997, PROF PSYCHOL-RES PR, V28, P5, DOI 10.1037/0735-7028.28.1.5
   Council for Accreditation of Counseling and Related Educational Programs, 2009, ACCR PROC MAN COUNS
   Creswell J. W., 2013, RES DESIGN QUALITATI, P203
   de la Torre A, 2005, IEEE T SPEECH AUDI P, V13, P355, DOI 10.1109/TSA.2005.845805
   DiVirgilio N., 2018, THERAPIST KNOW THYSE, P1
   Eatough V, 2006, BRIT J PSYCHOL, V97, P483, DOI 10.1348/000712606X97831
   Edwards JK, 1998, CLIN SOC WORK J, V26, P89, DOI 10.1023/A:1022801713242
   Ehrlich FM, 2001, CONTEMP PSYCHOANAL, V37, P283
   Erden S, 2015, PROCD SOC BEHV, V174, P1465, DOI 10.1016/j.sbspro.2015.01.776
   FUQUA DR, 1986, PSYCHOL REP, V58, P163, DOI 10.2466/pr0.1986.58.1.163
   Germer CK, 2005, MINDFULNESS AND PSYCHOTHERAPY, P113
   Giorgi A., 2009, DESCRIPTIVE PHENOMEN
   Hagedorn W. B., 2005, INTEGRATING SPIRITUA, P63
   Hoffman J., 2011, NY TIMES 0925
   Husserl E, 1997, AMSTERDAM LECT PHENO, V6
   Jacobs M., 2004, PSYCHODYNAMIC COUNSE
   Jennings L, 1999, J COUNS PSYCHOL, V46, P3, DOI 10.1037/0022-0167.46.1.3
   Jordan T., 2011, INTEGRAL REV, V7, P47
   Kantrowitz JL, 1997, J AM PSYCHOANAL ASS, V45, P127, DOI 10.1177/00030651970450010701
   KASLOW NJ, 1984, PSYCHOTHER PSYCHOSOM, P33
   Keijsers G.P.J., 2000, BURNOUT REINTEGRATIE
   Kivlighan DM, 2007, J COUNS PSYCHOL, V54, P423, DOI 10.1037/0022-0167.54.4.423
   Kuutmann K, 2012, CLIN PSYCHOL PSYCHOT, V19, P187, DOI 10.1002/cpp.743
   Kvalsund R., 2005, LEARNING DISCOVERY P, P1
   Lambert MJ, 2001, PSYCHOTHERAPY, V38, P357, DOI 10.1037/0033-3204.38.4.357
   Lauterbach S S, 1996, Holist Nurs Pract, V10, P57
   Louca J., 2003, C N AM ASS COMP SOC
   Luca M., 2014, EUROPEAN J COUNSELLI, V3, P20
   Mattison M, 2000, SOC WORK, V45, P201, DOI 10.1093/sw/45.3.201
   McGoldrick M., 2008, RE VISIONING FAMILY
   McLeod J., 2011, DOING COUNSELLING RE, V2
   Mearns D., 2013, PERSON CENTRED COUNS
   Miller SD, 2008, PSYCHOTHER AUST, V14, P14, DOI DOI 10.1037/E526322010-003
   Millward L., 2012, RES METHODS PSYCHOL, P411, DOI 10.1016/S0272-4944(05)80228-80222
   Milne DL, 2002, BRIT J CLIN PSYCHOL, V41, P55, DOI 10.1348/014466502163796
   Mitchell Marion L, 2010, Intensive Crit Care Nurs, V26, P154, DOI 10.1016/j.iccn.2010.03.003
   Morris SG, 2020, J SOC POLIT PSYCHOL, V8, P8, DOI 10.5964/jspp.v8i1.1102
   NASBY W, 1989, J PERS SOC PSYCHOL, V56, P117, DOI 10.1037/0022-3514.56.1.117
   Oden KA, 2009, J MENT HEALTH, V18, P441, DOI 10.3109/09638230902968217
   Pack M, 2011, AOTEAROA N Z SOC WOR, V23, P45
   Paul S., 2014, INTRO THERAPEUTIC RE
   Pieterse AL, 2013, COUNS PSYCHOL Q, V26, P190, DOI 10.1080/09515070.2013.793451
   Richard KC, 2010, J MENTAL HLTH COUNSE, V32, P247, DOI [10. 17744/mehc. 32. 3. 0n31v88304423806, DOI 10.17744/MEHC.32.3.0N31V88304423806]
   ROGERS CR, 1961, AM J PSYCHOTHER, V15, P27, DOI 10.1176/appi.psychotherapy.1961.15.1.27
   Rossouw Gabriel, 2011, Indo-Pac. j. phenomenol. (Online), V11, P1, DOI 10.2989/ipjp.2011.11.1.4.1103
   Safran JD, 2000, J CLIN PSYCHOL, V56, P233, DOI 10.1002/(SICI)1097-4679(200002)56:2<233::AID-JCLP9>3.3.CO;2-V
   Saudi Council for Health Specialties (SCFHS), 2016, GUID PROF CLASS REG
   Saunders PA, 2007, MED TEACH, V29, P778, DOI 10.1080/01421590701509647
   Schon D., 1983, REFLECTIVE PRACTITIO
   Searles H., 1973, CLASSICS PSYCHOANALY, P419
   Searles H, 1979, COUNTERTRANSFERENCE
   Sharifian A, 2011, JORDANIAN J ED SCI, V7, P233
   Shaw R., 2004, EMBODIED PSYCHOTHERA
   Skovholt TM, 2001, J CAREER DEV, V27, P167, DOI 10.1177/089484530102700303
   Smith PK, 2008, EDUC PSYCHOL PRACT, V24, P1, DOI 10.1080/02667360701661165
   Smith SB, 2009, ASIAN AUSTRAL J ANIM, V22, P1225, DOI 10.5713/ajas.2009.r.10
   Suleiman A.M., 2009, 7 INT C I ED STUD ED, P1629
   SULS J, 1985, HEALTH PSYCHOL, V4, P249, DOI 10.1037/0278-6133.4.3.249
   Topuz C, 2014, PROCD SOC BEHV, V143, P638, DOI 10.1016/j.sbspro.2014.07.452
   Vallance K, 2004, BRIT J GUID COUNS, V32, P559, DOI 10.1080/03069880412331303330
   van Deurzen I, 2015, EUR SOCIOL REV, V31, P477, DOI 10.1093/esr/jcv007
   Weisshaar D.L., 2007, THERAPISTS EXPERIENC
   WHITE RE, 1995, HEART LUNG, V24, P19, DOI 10.1016/S0147-9563(05)80091-3
   Williams EN, 2005, PSYCHOTHER RES, V15, P374, DOI 10.1080/10503300500091355
   Williams EN, 1997, J COUNS PSYCHOL, V44, P390, DOI 10.1037/0022-0167.44.4.390
   Williams JMG, 1996, PSYCHOL BULL, V120, P3, DOI 10.1037/0033-2909.120.1.3
   Williamson Timothy, 2013, MODAL LOGIC METAPHYS
   Wylie M.S., 2011, PSYCHOTHERAPY NETWOR, V35, P19
   Yip PSF, 2006, J AFFECT DISORDERS, V96, P117, DOI 10.1016/j.jad.2006.05.012
   Zimmerman B. J., 2011, PSYCHOL TEST ASSESSM, V53, P141, DOI DOI 10.1080/00461520.2013.794676
NR 87
TC 0
Z9 0
U1 0
U2 2
PU WILEY
PI HOBOKEN
PA 111 RIVER ST, HOBOKEN 07030-5774, NJ USA
SN 1473-3145
EI 1746-1405
J9 COUNS PSYCHOTHER RES
JI Couns. Psychother. Res.
DI 10.1002/capr.12471
EA SEP 2021
PG 15
WC Psychology, Clinical
WE Emerging Sources Citation Index (ESCI)
SC Psychology
GA UX4XW
UT WOS:000700848000001
DA 2022-08-31
ER

PT J
AU Gerstenblith, JA
   Kline, KV
   Hill, CE
   Kivlighan, DM
AF Gerstenblith, Judith A.
   Kline, Kathryn, V
   Hill, Clara E.
   Kivlighan, Dennis M., Jr.
TI The Triadic Effect: Associations Among the Supervisory Working Alliance,
   Therapeutic Working Alliance, and Therapy Session Evaluation
SO JOURNAL OF COUNSELING PSYCHOLOGY
LA English
DT Article
DE supervision; supervisory working alliance; therapeutic working alliance;
   therapy session evaluation; psychotherapy process and outcome
ID PSYCHOTHERAPY SUPERVISION; REAL RELATIONSHIP; SELF-EFFICACY; CLIENT;
   VALIDATION; PATIENT; PERCEPTIONS; MODELS
AB Several theorists (Bandura, 1969; Hackney & Goodyear, 1984; Searles, 1955) suggest parallels between the relationship in supervision and the relationship in therapy. We examined supervisor and therapist trainee ratings of supervisory working alliance (SWA) in 1 week predicting client-rated therapeutic working alliance (TWA) and client-rated therapy session evaluation (TSE) in the following week as well as TWA and TSE ratings in 1 week predicting SWA ratings in the following week. Our data included 663 weeks of therapy nested within 28 trainees nested within 15 supervisors, disaggregated into differences between supervisors, differences within supervisors, and differences within trainees. At the between-supervisor level, when supervisors' trainees rated the SWA higher on average compared with other supervisors' trainees' average SWA ratings, their clients' average TWA rating was higher. In contrast, when supervisors rated the SWA higher on average compared with other supervisors' average SWA ratings, their trainees' clients' average TSE rating was higher but the average TWA rating was lower. At the within-supervisor level, when trainees rated a higher SWA on average compared with other trainees' average SWA ratings with the same supervisor, their clients' average TSE rating was higher. The theoretical prediction of parallel relationships in supervision and therapy was supported, but only for between-supervisor and within-supervisor differences in SWA. We found no evidence that week-to-week changes in SWA or client-rated TWA or TSE reflected parallel relationships. We provide suggestions for further research, including exploring the mechanisms through which supervision relates to the therapy process and outcome.
   Public Significance Statement
   This study provides preliminary evidence for the link between supervision and the psychotherapy process and outcome. In general, our results suggest that some supervisors form stronger alliances with their trainees, and the clients of those trainees report stronger alliances and better session quality. Hence, some supervisors are more effective than others at developing alliances with their supervisees, and this effectiveness is linked to a better client-perceived therapy process and outcome.
C1 [Gerstenblith, Judith A.; Hill, Clara E.] Univ Maryland, Dept Psychol, 2140 E Biol Psychol Bldg, College Pk, MD 20742 USA.
   [Kivlighan, Dennis M., Jr.] Univ Maryland, Dept Counseling Higher Educ & Special Educ, College Pk, MD 20742 USA.
RP Gerstenblith, JA (corresponding author), Univ Maryland, Dept Psychol, 2140 E Biol Psychol Bldg, College Pk, MD 20742 USA.
EM jgersten@umd.edu
OI Kivlighan, Dennis/0000-0003-0869-031X; Hill, Clara/0000-0003-4334-0825;
   Gerstenblith, Judith/0000-0003-3763-8932
CR Baldwin SA, 2007, J CONSULT CLIN PSYCH, V75, P842, DOI 10.1037/0022-006X.75.6.842
   Bambling M, 2006, PSYCHOTHER RES, V16, P317, DOI 10.1080/10503300500268524
   BANDURA A, 1969, P677
   Bernard JM, 2006, CLIN SUPERV, V24, P3, DOI 10.1300/J001v24n01_02
   BORDIN ES, 1983, COUNS PSYCHOL, V11, P35, DOI 10.1177/0011000083111007
   Callahan JL, 2009, TRAIN EDUC PROF PSYC, V3, P72, DOI 10.1037/a0014294
   EFSTATION JF, 1990, J COUNS PSYCHOL, V37, P322, DOI 10.1037/0022-0167.37.3.322
   Falkenstrom F, 2017, J CONSULT CLIN PSYCH, V85, P537, DOI 10.1037/ccp0000203
   Fluckiger C., 2019, PSYCHOTHERAPY RELATI, V3rd, P24, DOI DOI 10.1093/MED-PSYCH/9780190843953.003.0002
   Frawley-O'Dea MG, 2001, SUPERVISORY RELATIONSHIP, P1
   Gerstenblith J. A., 2018, SOC PSYCH RES 49 ANN
   Gerstenblith J. A., 2020, AM PSYCH ASS 128 ANN
   Gibson JA, 2009, J AUTISM DEV DISORD, V39, P1024, DOI 10.1007/s10803-009-0709-4
   Goodyear R. K, 2019, FUNDAMENTALS CLIN SU
   Gray LA, 2001, J COUNS PSYCHOL, V48, P371, DOI 10.1037/0022-0167.48.4.371
   GREENBERG LS, 1986, PSYCHOTHERAPEUTIC PR, P3
   Hackney H., 1984, CLIENT CTR THERAPY P, P278
   HARKNESS D, 1989, SOC WORK, V34, P115
   Hatcher RL, 2006, PSYCHOTHER RES, V16, P12, DOI 10.1080/10503300500352500
   Hill CE, 2002, J COUNS PSYCHOL, V49, P264, DOI 10.1037/0022-0167.49.2.264
   Hill CE, 2016, CLIN SUPERV, V35, P227, DOI 10.1080/07325223.2016.1193783
   HORVATH AO, 1989, J COUNS PSYCHOL, V36, P223, DOI 10.1037/0022-0167.36.2.223
   Inman AG, 2014, WILEY INT HDB CLIN S, P61, DOI [10.1002/9781118846360, DOI 10.1002/9781118846360.CH4]
   Keum BT, 2021, TRANSL ISS PSYCH SCI, V7, P89, DOI 10.1037/tps0000272
   Kivlighan DM, 2016, J COUNS PSYCHOL, V63, P149, DOI 10.1037/cou0000134
   Kivlighan DM, 2015, J COUNS PSYCHOL, V62, P314, DOI 10.1037/cou0000012
   LAMBERT MJ, 1987, PROF PSYCHOL-RES PR, V18, P217, DOI 10.1037/0735-7028.18.3.217
   Lent RW, 2006, J COUNS PSYCHOL, V53, P453, DOI 10.1037/0022-0167.53.4.453
   LITTLE RJA, 1988, J AM STAT ASSOC, V83, P1198, DOI 10.2307/2290157
   Milne Derek, 2014, Am J Psychother, V68, P213
   Nelson ML, 2001, J COUNS PSYCHOL, V48, P384, DOI 10.1037/0022-0167.48.4.384
   Patterson C. H., 1997, HDB PSYCHOTHERAPY SU, P134
   Patton MJ, 1997, J COUNS PSYCHOL, V44, P108, DOI 10.1037/0022-0167.44.1.108
   Raudenbush Stephen W., 2002, HIERARCHICAL LINEAR
   Rogers CR, 2007, PSYCHOTHERAPY, V44, P240, DOI 10.1037/0033-3204.44.3.240
   Rousmaniere TG, 2016, PSYCHOTHER RES, V26, P196, DOI 10.1080/10503307.2014.963730
   Schiefele AK, 2017, ADM POLICY MENT HLTH, V44, P598, DOI 10.1007/s10488-016-0736-3
   Searles HF, 1955, PSYCHIATR, V18, P135, DOI 10.1080/00332747.1955.11023001
   Soheilian SS, 2014, COUNS PSYCHOL Q, V27, P379, DOI 10.1080/09515070.2014.961408
   Tracey TJG, 2012, PSYCHOTHERAPY, V49, P330, DOI 10.1037/a0026246
   Ulvenes PG, 2014, J COUNS PSYCHOL, V61, P315, DOI 10.1037/cou0000028
   Wang LJ, 2015, PSYCHOL METHODS, V20, P63, DOI 10.1037/met0000030
   WASSERTHEIL S, 1970, BIOMETRICS, V26, P588, DOI 10.2307/2529115
   Watkins CE, 2011, CLIN SUPERV, V30, P235, DOI 10.1080/07325223.2011.619417
   Watkins CE, 2011, J CONTEMP PSYCHOTHER, V41, P57, DOI 10.1007/s10879-010-9152-2
   Watkins Jr C. E., 1997, HDB PSYCHOTHERAPY SU, P447
   Westefeld JS, 2009, COUNS PSYCHOL, V37, P296, DOI 10.1177/0011000008316657
   White V. E., 2003, COUNS EDUC SUPERV, V42, P203, DOI [10.1002/j.1556-6978.2003.tb01812.x, DOI 10.1002/J.1556-6978.2003.TB01812.X]
   Worthington RL, 2003, MEAS EVAL COUNS DEV, V36, P95, DOI 10.1080/07481756.2003.12069085
   Zetzer HA, 2020, PSYCHOTHERAPY, V57, P252, DOI 10.1037/pst0000274
NR 50
TC 1
Z9 1
U1 1
U2 1
PU AMER PSYCHOLOGICAL ASSOC
PI WASHINGTON
PA 750 FIRST ST NE, WASHINGTON, DC 20002-4242 USA
SN 0022-0167
EI 1939-2168
J9 J COUNS PSYCHOL
JI J. Couns. Psychol.
PD MAR
PY 2022
VL 69
IS 2
BP 199
EP 210
DI 10.1037/cou0000567
EA SEP 2021
PG 12
WC Psychology, Educational; Psychology, Applied
WE Social Science Citation Index (SSCI)
SC Psychology
GA ZV3CA
UT WOS:000733019900001
PM 34570538
DA 2022-08-31
ER

PT J
AU Vos, J
   Chryssafidou, E
   van Rijn, B
   Stiles, WB
AF Vos, Joel
   Chryssafidou, Evi
   van Rijn, Biljana
   Stiles, William B.
TI Outcomes of beginning trainee therapists in an outpatient community
   clinic
SO COUNSELLING & PSYCHOTHERAPY RESEARCH
LA English
DT Article
DE internship; placement; routine outcome monitoring; therapist experience;
   therapy outcome; trainee therapists
ID PSYCHOMETRIC PROPERTIES; EVENT SCALE; PSYCHOTHERAPY; IMPACT;
   SUPERVISION; COMPETENCE; FEEDBACK; PROGRESS; IMPROVE; STRESS
AB Aims: This study describes the outcomes of clients treated by therapists in their first placement who were undergoing training in a range of humanistic and other relational approaches: Transactional Analysis, Gestalt, Integrative, Humanistic, Person Centred and Counselling Psychology.
   Method: All clients seen by 179 trainee therapists over a 2-year period in a community clinic were asked to complete standard outcome measures including the General Anxiety Disorder-7 (GAD-7), the Patient Health Questionnaire-9 (PHQ-9), the Clinical Outcomes in Routine Evaluation-10 (CORE-10) and Impact of Event Scale-Revised (IES-R) before each session.
   Findings: Clients (N = 558) showed large, statistically significant improvement on all of these outcome measures, indicating substantial improvement in symptoms of depression, anxiety, general symptom intensity and post-traumatic stress, respectively (all p < .01). Across the outcome measures, the following percentages of clients with scores in the clinical range at baseline experienced reliable improvement/reliable and clinically significant improvement: 79.9%/38.9% PHQ-9, 61.6%/54.8% GAD-7, 59.1%/48.9% CORE-10 and 41.6%/33.3% IES. There were no differences between therapeutic approaches.
   Discussion: Trainee therapists in this community clinic tended to have large, statistically reliable and clinically significant effects on their clients. The sizes of effects were similar to those achieved by therapists in the British National Health Service (NHS), albeit involving therapies and client populations that were not fully comparable.
C1 [Vos, Joel; Chryssafidou, Evi; van Rijn, Biljana; Stiles, William B.] Metanola Inst, London, England.
   [Stiles, William B.] Miami Univ, Oxford, OH 45056 USA.
   [Stiles, William B.] Appalachian State Univ, Boone, NC 28608 USA.
RP Vos, J (corresponding author), Metanoia Inst, Dept Res, Ealing Common, 13 North Common Rd, London W5 2QB, England.
EM joel.vos@metanola.ac.uk; e.chryssafidou@metanoia.ac.uk;
   biljana.vanrijn@metanoia.ac.uk; stileswb@miamioh.edu
RI van Rijn, Biljana/K-7200-2019
OI van Rijn, Biljana/0000-0003-0313-6459; Stiles,
   William/0000-0001-7740-0609; Vos, Joel/0000-0002-7961-2354
CR Angus L, 2015, PSYCHOTHER RES, V25, P330, DOI 10.1080/10503307.2014.989290
   Banham J.A., 2015, PSYCHOL PSYCHOTHER-T, V89, P148
   Barkham M, 2001, J CONSULT CLIN PSYCH, V69, P184, DOI 10.1037//0022-006X.69.2.184
   Barkham M., 2010, DEV DELIVERING PRACT, P175, DOI [10.1002/9780470687994.ch8, DOI 10.1002/9780470687994.CH8]
   Barkham M, 2013, COUNS PSYCHOTHER RES, V13, P3, DOI 10.1080/14733145.2012.729069
   Bellows KF, 2007, B MENNINGER CLIN, V71, P204, DOI 10.1521/bumc.2007.71.3.204
   BEUTLER LE, 2004, BERGIN GARFIELDS HDB, P227
   BRADLEY JR, 1980, PROF PSYCHOL, V11, P930, DOI 10.1037/0735-7028.11.6.930
   Butler MH, 2008, J MARITAL FAM THER, V34, P329, DOI 10.1111/j.1752-0606.2008.00076.x
   Cain L, 2018, RES PSYCHOTHER-PSYCH, V21, P72, DOI 10.4081/ripppo.2018.312
   Cohen J., 1988, STAT POWER ANAL BEHA
   Connell J, 2008, BRIT J GUID COUNS, V36, P1, DOI 10.1080/03069880701715655
   Cooke J, 2021, COUNS PSYCHOTHER RES, V21, P697, DOI 10.1002/capr.12352
   CORE Information Management Systems Ltd, 2007, CORE NET
   Creamer M, 2003, BEHAV RES THER, V41, P1489, DOI 10.1016/j.brat.2003.07.010
   Dyason KM, 2019, TRAIN EDUC PROF PSYC, V13, P4, DOI 10.1037/tep0000196
   Edwards J, 2018, FRONT PSYCHOL, V9, DOI 10.3389/fpsyg.2018.01732
   Elliott R., 2013, BERGIN GARFIELDS HDB
   Erekson DM, 2017, J COUNS PSYCHOL, V64, P514, DOI 10.1037/cou0000252
   Evans C, 2002, BRIT J PSYCHIAT, V180, P51, DOI 10.1192/bjp.180.1.51
   Freitas GJ, 2002, PSYCHOTHERAPY, V39, P354, DOI 10.1037/0033-3204.39.4.354
   Goldberg SB, 2016, J COUNS PSYCHOL, V63, P1, DOI 10.1037/cou0000131
   Hill C.E., 2013, HDB PSYCHOTHERAPY BE, P775
   HOROWITZ M, 1979, PSYCHOSOM MED, V41, P209, DOI 10.1097/00006842-197905000-00004
   Imel Z, 2013, BERGIN GARFIELDS HDB, P258, DOI DOI 10.1007/978
   JACOBSON NS, 1991, J CONSULT CLIN PSYCH, V59, P12, DOI 10.1037/0022-006X.59.1.12
   Kawamura N, 2001, AM J PSYCHIAT, V158, P484, DOI 10.1176/appi.ajp.158.3.484
   Kroenke K, 2001, J GEN INTERN MED, V16, P606, DOI 10.1046/j.1525-1497.2001.016009606.x
   Kroenke K, 2007, ANN INTERN MED, V146, P317, DOI 10.7326/0003-4819-146-5-200703060-00004
   Lambert MJ, 2018, PSYCHOTHERAPY, V55, P520, DOI 10.1037/pst0000167
   Lambert MJ, 2011, PSYCHOTHERAPY, V48, P72, DOI 10.1037/a0022238
   Lambert MJ, 2001, PSYCHOTHER RES, V11, P49, DOI 10.1080/713663852
   Moore KE, 1996, J MENT HEALTH ADMIN, V23, P180, DOI 10.1007/BF02519109
   Norcross J.C., 2019, PSYCHOTHERAPY RELATI, V1
   Orlinsky D. E., 2005, PSYCHOTHERAPISTS OWN
   Owen J, 2016, J COUNS PSYCHOL, V63, P12, DOI 10.1037/cou0000112
   Pakenham KI, 2012, AUST PSYCHOL, V47, P147, DOI 10.1111/j.1742-9544.2012.00070.x
   Peterson AP, 2017, TRAIN EDUC PROF PSYC, V11, P182, DOI 10.1037/tep0000148
   Rizq R, 2011, J CONTEMP PSYCHOTHER, V41, P175, DOI 10.1007/s10879-010-9168-7
   Rodolfa E, 2005, PROF PSYCHOL-RES PR, V36, P347, DOI 10.1037/0735-7028.36.4.347
   Spitzer RL, 2006, ARCH INTERN MED, V166, P1092, DOI 10.1001/archinte.166.10.1092
   STEIN DM, 1995, J CONSULT CLIN PSYCH, V63, P182, DOI 10.1037/0022-006X.63.2.182
   Stiles WB, 2015, BRIT J PSYCHIAT, V207, P115, DOI 10.1192/bjp.bp.114.145565
   TODD DM, 1994, PROF PSYCHOL-RES PR, V25, P471, DOI 10.1037/0735-7028.25.4.471
   Vos J., 2019, MENTAL HLTH CRISIS
   Walsh R, 1999, PSYCHOTHER RES, V9, P304, DOI 10.1080/10503309912331332781
   Weiss Daniel S., 1997, P399
   Wilson HMN, 2016, CLIN PSYCHOL PSYCHOT, V23, P340, DOI 10.1002/cpp.1957
   Wolfer C, 2021, CLIN PSYCHOL PSYCHOT, V28, P226, DOI 10.1002/cpp.2487
NR 49
TC 0
Z9 0
U1 1
U2 1
PU WILEY
PI HOBOKEN
PA 111 RIVER ST, HOBOKEN 07030-5774, NJ USA
SN 1473-3145
EI 1746-1405
J9 COUNS PSYCHOTHER RES
JI Couns. Psychother. Res.
PD JUN
PY 2022
VL 22
IS 2
BP 471
EP 479
DI 10.1002/capr.12466
EA SEP 2021
PG 9
WC Psychology, Clinical
WE Emerging Sources Citation Index (ESCI)
SC Psychology
GA 0X3AB
UT WOS:000697507600001
DA 2022-08-31
ER

PT J
AU Stewart, DW
   Johnson, EA
AF Stewart, Donald W.
   Johnson, Edward A.
TI The Relational-Expressive Dual-Continuum Model of Clinical Supervisor
   Training
SO TRAINING AND EDUCATION IN PROFESSIONAL PSYCHOLOGY
LA English
DT Article; Early Access
DE alliance; clinical supervision; competence; supervision training;
   supervisor development
ID PSYCHOTHERAPY SUPERVISOR; STUDENTS; PERCEPTIONS; COMPETENCE; EDUCATION
AB The literature on supervision training primarily focuses on helping psychologists become more effective supervisors of psychotherapy trainees. In contrast, the practice of supervisor training has received comparatively little attention. More guidance in this area would be helpful to address the challenges of working with supervisors-in-training (SITs), which involve managing a hierarchy of supervisory relationships and varying developmental levels. Accordingly, a new dual-continuum model is offered as a way for supervising psychologists to gauge the most appropriate relational (directive vs. autonomous) and expressive (challenging vs. supportive) focus across four conventional stages of SIT competency development (beginner, intermediate, advanced, and proficient). By identifying the most developmentally appropriate relational/expressive nexus, the Relational-Expressive Dual-Continuum Model may help guide supervisors to more effectively respond to the needs of SITs, thereby enhancing outcomes for all participants in the supervisory hierarchy.
   Public Significance Statement Safe and effective supervision requires that supervisors be competently trained. While there is a large literature on supervisor development, there is little specific guidance for psychologists who train supervisors as a specialized area of practice. In an effort to enhance the training of clinical supervisors, a dual-continuum model addressing the relational and expressive needs of supervisors-in-training over the course of their professional development as supervisors is presented.
C1 [Stewart, Donald W.] Univ Manitoba, Student Support, 519 UMSU Univ Ctr, Winnipeg, MB R3T 2N2, Canada.
   [Johnson, Edward A.] Univ Manitoba, Dept Psychol, Winnipeg, MB, Canada.
RP Stewart, DW (corresponding author), Univ Manitoba, Student Support, 519 UMSU Univ Ctr, Winnipeg, MB R3T 2N2, Canada.
EM don_stewart@umanitoba.ca
OI Johnson, Edward/0000-0001-9804-3575
CR American Psychological Association, 2018, STAND ACCR HLTH SERV
   Baker S. B., 2002, COUNS EDUC SUPERV, V42, P15, DOI DOI 10.1002/J.1556-6978.2002.TB01300.X
   Barker KK, 2013, CAN PSYCHOL, V54, P176, DOI 10.1037/a0029694
   Benjamin LS, 1996, J PERS ASSESS, V66, P248, DOI 10.1207/s15327752jpa6602_5
   Bernard J. M., 1997, HDB PSYCHOTHERAPY SU, P310
   Bernard J.M, 2019, FUNDAMENTALS CLIN SU, V6th ed
   Cader R, 2005, J ADV NURS, V49, P397, DOI 10.1111/j.1365-2648.2004.03303.x
   Canadian Psychological Association, 2017, ETH GUID SUP PSYCH T
   Canadian Psychological Association, 2011, ACCREDITA TION STAND
   Curtis DF, 2016, TRAIN EDUC PROF PSYC, V10, P133, DOI 10.1037/tep0000121
   De Stefano J., 2014, CAN J COUNS PSYCHOT, V48, P409
   Destler D, 2017, PROF COUNS, V7, P272
   Diener MJ, 2015, PSYCHOTHERAPY, V52, P153, DOI 10.1037/a0038085
   Falender CA, 2004, J CLIN PSYCHOL, V60, P771, DOI 10.1002/jclp.20013
   Fong, 1994, COUNS EDUC SUPERV, V33, P280, DOI [10.1002/j.1556-6978.1994.tb00294.x, DOI 10.1002/J.1556-6978.1994.TB00294.X]
   Frick M. H., 2014, PROFESSIONAL COUNSEL, V4, P35, DOI DOI 10.15241/MHR.4.1.35
   Gazzola N, 2013, CLIN SUPERV, V32, P15, DOI 10.1080/07325223.2013.778678
   Goodyear RK, 2014, CLIN SUPERV, V33, P82, DOI 10.1080/07325223.2014.918914
   Gosselin J, 2015, CAN PSYCHOL, V56, P379, DOI 10.1037/a0039344
   Hadjistavropoulos H, 2010, CAN PSYCHOL, V51, P206, DOI 10.1037/a0020197
   HOFFMAN LW, 1994, PSYCHOTHERAPY PRIVAT, V13, P23
   Jang YJ, 2014, ASIA PAC EDUC REV, V15, P561, DOI 10.1007/s12564-014-9342-9
   Johnson E.A., 2017, WORKING TOGETHER CLI
   Johnson EA, 2000, CAN PSYCHOL, V41, P124, DOI 10.1037/h0086862
   Johnson EA, 2019, CAN PSYCHOL, V60, P290, DOI 10.1037/cap0000188
   Johnson EA, 2008, TRAIN EDUC PROF PSYC, V2, P229, DOI 10.1037/1931-3918.2.4.229
   Kassan A, 2015, TRAIN EDUC PROF PSYC, V9, P52, DOI 10.1037/tep0000041
   Keenan-Miller D, 2015, TRAIN EDUC PROF PSYC, V9, P315, DOI 10.1037/tep0000090
   Keyes CLM, 2002, J HEALTH SOC BEHAV, V43, P207, DOI 10.2307/3090197
   Ladany N, 2013, COUNS PSYCHOL, V41, P28, DOI 10.1177/0011000012442648
   Luborsky L., 1984, PRINCIPLES PSYCHOANA
   Majcher JA, 2009, TRAIN EDUC PROF PSYC, V3, P63, DOI 10.1037/a0014470
   Mann ST, 2018, PROF PSYCHOL-RES PR, V49, P98, DOI 10.1037/pro0000171
   Martin, 1996, COUNS EDUC SUPERV, V35, P204, DOI [10.1002/j.1556-6978.1996.tb00224.x, DOI 10.1002/J.1556-6978.1996.TB00224.X]
   Milne D, 2020, COGN BEH THER, V13, DOI 10.1017/S1754470X20000550
   Mitchell S.A., 1983, OBJECT RELATIONS PSY, P456, DOI [10.2307/j.ctvjk2xv6, DOI 10.2307/J.CTVJK2XV6]
   Nelson KW, 2006, COUNS EDUC SUPERV, V46, P17, DOI 10.1002/j.1556-6978.2006.tb00009.x
   Stoltenberg CD, 2010, COUNSEL PSYCHOTHER, P1
   Sundin EC, 2008, BRIT J CLIN PSYCHOL, V47, P381, DOI 10.1348/014466508X304414
   Theriault A, 2019, INT J ADV COUNS, V41, P155, DOI 10.1007/s10447-018-9351-1
   Upchurch DM, 2018, BMC COMPLEM ALTERN M, V18, DOI 10.1186/s12906-018-2404-5
   Watkins C Edward Jr, 2012, Am J Psychother, V66, P279
   Watkins CE, 2012, J CONTEMP PSYCHOTHER, V42, P193, DOI 10.1007/s10879-011-9202-4
   WATKINS CE, 1993, AM J PSYCHOTHER, V47, P58, DOI 10.1176/appi.psychotherapy.1993.47.1.58
   Ybrandt H, 2009, CLIN SUPERV, V28, P113, DOI 10.1080/07325220903343819
NR 45
TC 0
Z9 0
U1 0
U2 0
PU EDUCATIONAL PUBLISHING FOUNDATION-AMERICAN PSYCHOLOGICAL ASSOC
PI WASHINGTON
PA 750 FIRST ST, NE, WASHINGTON, DC 20002-4242 USA
SN 1931-3918
EI 1931-3926
J9 TRAIN EDUC PROF PSYC
JI Train. Educ. Prof. Psychol.
DI 10.1037/tep0000393
EA AUG 2021
PG 8
WC Psychology, Educational
WE Social Science Citation Index (SSCI)
SC Psychology
GA XS7OG
UT WOS:000733092700001
DA 2022-08-31
ER

PT J
AU Madsen, JW
   Markova, V
   Hernandez, L
   Tomfohr-Madsen, LM
   Miller, SD
AF Madsen, Joshua W.
   Markova, Veronika
   Hernandez, Laura
   Tomfohr-Madsen, Lianne M.
   Miller, Scott D.
TI Training Practices in Routine Outcome Monitoring Among Accredited
   Psychology Doctoral Programs in Canada
SO TRAINING AND EDUCATION IN PROFESSIONAL PSYCHOLOGY
LA English
DT Article; Early Access
DE routine outcome monitoring; Feedback-Informed Treatment; progress
   monitoring; psychology training clinics; evidence-based practice
ID CLINICAL-PRACTICE; RESEARCH NETWORK; CLIENT FEEDBACK; SUPERVISION;
   PERSPECTIVES; ASSOCIATION; SCIENCE; TOOL
AB Routine outcome monitoring (ROM) is an evidence-based practice that involves regularly measuring treatment progress and alliance/client engagement. ROM use is associated with better client outcomes, so much so that a Canadian Psychological Association (CPA) task force recently recommended that ROM training and supervision be included in CPA's Accreditation Standards. Unfortunately, previous research suggests Canadian ROM use, including in psychology training, is relatively low. The objective of this study was to gather information about ROM training practices in Canadian psychology programs, with an emphasis on training clinics. Data were obtained for 21 CPA-accredited Clinical, Counseling, or Combined Clinical/Counseling Psychology graduate programs (60% of eligible programs). Only seven (38.9%) of the 18 programs with a training clinic that provided ROM use data reported that they typically use ROM in their clinics, and the majority of these did not require supervisors to use ROM data in supervision. Top-rated reasons for using ROM focused on the educational benefits for students. The use of ROM to evaluate students' strengths and weaknesses was ranked least important. The most important reasons for not using ROM were resource- and supervisor-related concerns. The low use observed in this study is consistent with past research suggesting that the use of ROM in Canadian psychology programs is low compared to American counterparts. Benefits of and resources for successful implementation in psychology training clinics are discussed. Future research should focus on implementation efforts in psychology training settings.
   Public Significance Statement Training in monitoring psychotherapy progress session-by-session has been recommended for students in graduate psychology programs. The extent of such training in Canadian psychology programs was examined. Overall, training and practice in psychotherapy monitoring in psychology training clinics was low and should be increased.
C1 [Madsen, Joshua W.; Markova, Veronika; Hernandez, Laura; Tomfohr-Madsen, Lianne M.] Univ Calgary, Dept Psychol, Calgary, AB, Canada.
   [Tomfohr-Madsen, Lianne M.] Alberta Childrens Hosp Res Inst ACHRI, Calgary, AB, Canada.
   [Tomfohr-Madsen, Lianne M.] Univ Calgary, Dept Pediat, Calgary, AB, Canada.
   [Miller, Scott D.] Int Ctr Clin Excellence, Chicago, IL USA.
RP Madsen, JW (corresponding author), Univ Calgary, Dept Psychol, Calgary, AB, Canada.
EM dsen@ucalgary.ca
OI Hernandez, Laura/0000-0002-7204-9706; Madsen, Joshua/0000-0003-3112-7592
FU University of Calgary Faculty of Arts Energizing Arts grant
FX THIS RESEARCH WAS SUPPORTED by a University of Calgary Faculty of Arts
   Energizing Arts grant. We wish to thank A. Paige Peterson, Ph.D., and
   Corey Fagan, Ph.D. for sharing their survey.
CR Boswell JF, 2015, PSYCHOTHER RES, V25, P6, DOI 10.1080/10503307.2013.817696
   Brattland H, 2018, J COUNS PSYCHOL, V65, P641, DOI 10.1037/cou0000286
   Callahan JL, 2020, J PSYCHOTHER INTEGR, V30, P1, DOI 10.1037/int0000199
   Callahan JL, 2018, TRAIN EDUC PROF PSYC, V12, P231, DOI 10.1037/tep0000209
   Callahan JL, 2018, TRAIN EDUC PROF PSYC, V12, P211, DOI 10.1037/tep0000204
   Callahan JL, 2014, TRAIN EDUC PROF PSYC, V8, P95, DOI 10.1037/tep0000047
   Callahan JL, 2009, TRAIN EDUC PROF PSYC, V3, P72, DOI 10.1037/a0014294
   Canadian Psychological Association, 2011, ACCREDITA TION STAND
   Castonguay LG, 2015, PSYCHOTHER RES, V25, P52, DOI 10.1080/10503307.2013.856045
   Cooper LD, 2021, TRAIN EDUC PROF PSYC, V15, P87, DOI 10.1037/tep0000298
   Dean, 2005, IMPLEMENTATION RES S
   DePue MK, 2022, TRAIN EDUC PROF PSYC, V16, P253, DOI 10.1037/tep0000320
   Grossl AB, 2014, TRAIN EDUC PROF PSYC, V8, P182, DOI 10.1037/tep0000025
   Hatcher RL, 2013, TRAIN EDUC PROF PSYC, V7, P84, DOI 10.1037/a0029401
   Hatfield D, 2010, CLIN PSYCHOL PSYCHOT, V17, P25, DOI 10.1002/cpp.656
   Horvath AO, 2011, PSYCHOTHERAPY, V48, P9, DOI 10.1037/a0022186
   Ionita G, 2014, CAN PSYCHOL, V55, P187, DOI 10.1037/a0037355
   Kraus DR, 2005, J CLIN PSYCHOL, V61, P285, DOI 10.1002/jclp.20084
   Kruger J, 1999, J PERS SOC PSYCHOL, V77, P1121, DOI 10.1037/0022-3514.77.6.1121
   Lambert M.J., 2010, DEV DELIVERING PRACT, P141, DOI [10.1002/9780470687994.ch6, DOI 10.1002/9780470687994.CH6]
   Lambert MJ, 2018, CLIN PSYCHOL-SCI PR, V25, DOI 10.1111/cpsp.12268
   Lambert MJ, 2018, PSYCHOTHERAPY, V55, P520, DOI 10.1037/pst0000167
   Maeschalck C., 2012, ICCE MANUAL FEEDBACK
   Miller S.D., 2020, OXFORD HDB PSYCHOTHE
   Miller SD, 2015, PSYCHOTHERAPY, V52, P449, DOI 10.1037/pst0000031
   Miller SD, 2005, J CLIN PSYCHOL, V61, P199, DOI 10.1002/jclp.20111
   Overington L, 2016, CAN PSYCHOL, V57, P120, DOI 10.1037/cap0000051
   Overington L, 2015, TRAIN EDUC PROF PSYC, V9, P202, DOI 10.1037/tep0000088
   Persons JB, 2016, BEHAV RES THER, V76, P24, DOI 10.1016/j.brat.2015.11.004
   Peterson AP, 2017, TRAIN EDUC PROF PSYC, V11, P182, DOI 10.1037/tep0000148
   Reese RJ, 2009, TRAIN EDUC PROF PSYC, V3, P157, DOI 10.1037/a0015673
   Rousmaniere T, 2020, PSYCHOTHERAPY, V57, P562, DOI 10.1037/pst0000227
   Swift JK, 2015, PSYCHOTHERAPY, V52, P180, DOI 10.1037/a0037659
   Tasca GA, 2019, CAN PSYCHOL, V60, P165, DOI 10.1037/cap0000181
   Walfish S, 2012, PSYCHOL REP, V110, P639, DOI 10.2466/02.07.17.PR0.110.2.639-644
   Warren JS, 2018, TRAIN EDUC PROF PSYC, V12, P269, DOI 10.1037/tep0000216
   Watkins CE, 2011, CLIN SUPERV, V30, P235, DOI 10.1080/07325223.2011.619417
   Youn SJ, 2012, PSYCHOTHERAPY, V49, P115, DOI 10.1037/a0027932
NR 38
TC 0
Z9 0
U1 0
U2 0
PU EDUCATIONAL PUBLISHING FOUNDATION-AMERICAN PSYCHOLOGICAL ASSOC
PI WASHINGTON
PA 750 FIRST ST, NE, WASHINGTON, DC 20002-4242 USA
SN 1931-3918
EI 1931-3926
J9 TRAIN EDUC PROF PSYC
JI Train. Educ. Prof. Psychol.
DI 10.1037/tep0000389
EA AUG 2021
PG 9
WC Psychology, Educational
WE Social Science Citation Index (SSCI)
SC Psychology
GA XS9WB
UT WOS:000733248700001
DA 2022-08-31
ER

PT J
AU Vezer, E
AF Vezer, Esztella
TI Bug-in-the-Eye Supervision: A Critical Review
SO TRAINING AND EDUCATION IN PROFESSIONAL PSYCHOLOGY
LA English
DT Review
DE competency; clinical supervision; clinical training; psychotherapy
ID DIALECTICAL BEHAVIOR-THERAPY; CLINICAL SUPERVISION; LIVE SUPERVISION;
   CHANGE MECHANISMS; PSYCHOTHERAPY; EAR; VIDEO
AB An important part of clinical supervision is the manner in which supervisors obtain information about what happens in trainees' treatment sessions. Research has shown that direct observation of sessions is more effective than relying on subjective report alone, and that live observation with concurrent feedback is most effective. However, feedback can also be disruptive. Bug-in-the-eye (BITE) technology was developed to enable supervisors to provide live feedback to trainees in a minimally disruptive manner by observing treatment sessions via live video feed or one-way mirror and discreetly transmitting brief messages via a computer monitor that is visible only to the trainee. In addition to being less disruptive, this format may have positive effects on trainees, clients, and the treatment process. The purpose of this article is to review all relevant studies that have investigated BITE in the context of supervision of psychotherapy. Seven studies were identified, all of which showed BITE to be acceptable, useful, undisruptive, and undamaging to the therapeutic alliance. Some of the studies found that BITE was associated with a stronger alliance, greater trainee adherence, and greater clinical competence than other formats of supervision. These findings suggest that BITE may be a valuable tool in clinical supervision, but more rigorous research is needed to understand its precise effects and how it may best be used.
C1 [Vezer, Esztella] Ryerson Univ, Clin Psychol, Toronto, ON, Canada.
RP Vezer, E (corresponding author), 350 Victoria St, Toronto, ON M5B 2K3, Canada.
EM evezer@psych.ryerson.ca
CR American Psychological Association, 2018, STAND ACCR HLTH SERV
   American Psychological Association, 2014, APA GUID CLIN SUP HL
   Beck A.T., 1996, MANUAL BECK DEPRESSI
   Bernard J. M, 2009, FUNDAMENTALS CLIN SU
   Carmel A, 2016, COGN BEHAV PRACT, V23, P221, DOI 10.1016/j.cbpra.2015.08.001
   Champe J., 2003, FAMILY J, V11, P268, DOI [10.1177/1066480703252755, DOI 10.1177/1066480703252755]
   DEROGATIS LR, 1983, PSYCHOL MED, V13, P595, DOI 10.1017/S0033291700048017
   Fluckiger C, 2010, Z KL PSYCH PSYCHOTH, V39, P71, DOI 10.1026/1616-3443/a000015
   FRANKEL BR, 1990, J MARITAL FAM THER, V16, P407, DOI 10.1111/j.1752-0606.1990.tb00059.x
   GALLANT JP, 1991, RES SOCIAL WORK PRAC, V1, P175, DOI 10.1177/104973159100100205
   Grawe K, 1997, PSYCHOTHER RES, V7, P1, DOI 10.1080/10503309712331331843
   Haggerty G, 2011, BRIT J PSYCHOTHER, V27, P193, DOI 10.1111/j.1752-0118.2011.01232.x
   Hendrickson Susan M, 2002, J Genet Couns, V11, P25, DOI 10.1023/A:1013868431533
   HUNT DD, 1980, J MED EDUC, V55, P964
   Jakob M, 2013, VERHALTENSTHERAPIE, V23, P170, DOI 10.1159/000354234
   KIVLIGHAN DM, 1991, PROF PSYCHOL-RES PR, V22, P489
   KLITZKE MJ, 1991, BEHAV MODIF, V15, P113, DOI 10.1177/01454455910151007
   Ladany N, 1996, J COUNS PSYCHOL, V43, P10, DOI 10.1037/0022-0167.43.1.10
   Liese BS, 1997, HDB PSYCHOTHERAPY SU, P114
   Linehan MM., 1993, COGNITIVE BEHAV TREA
   Linehan MM, 2003, DIALECTICAL BEHAV TH
   Luborsky L., 1984, PRINCIPLES PSYCHOANA
   Lungu A., 2012, BEHAV THER, V35, P4
   Mander J, 2015, CLIN PSYCHOL PSYCHOT, V22, P328, DOI 10.1002/cpp.1892
   Mander JV, 2013, PSYCHOTHER RES, V23, P105, DOI 10.1080/10503307.2012.744111
   Martin DJ, 2000, J CONSULT CLIN PSYCH, V68, P438, DOI 10.1037//0022-006X.68.3.438
   Miller K.L., 2002, J COLL COUNSELING, V5, P187, DOI 10.1002/j.2161-1882.2002.tb00221.x
   Milne DL, 2009, COGN BEH THER, V2, P106, DOI 10.1017/S1754470X0900018X
   Moyers TB, 2005, J SUBST ABUSE TREAT, V28, P19, DOI 10.1016/j.jsat.2004.11.001
   Nelson M.L., 2014, WILEY INT HDB CLIN S, P308, DOI [10.1002/9781118846360.ch13, DOI 10.1002/9781118846360.CH13]
   Neukrug E.S., 1991, COUNS EDUC SUPERV, V31, P132, DOI [10.1002/j.1556-6978.1991.tb00151.x, DOI 10.1002/J.1556-6978.1991.TB00151.X]
   Padesky Christine A., 1996, P266
   Probst T, 2018, J CLIN PSYCHOL, V74, P509, DOI 10.1002/jclp.22519
   Rizvi SL, 2016, CLIN CASE STUD, V15, P243, DOI 10.1177/1534650116635272
   SALVENDY JT, 1984, CAN J PSYCHIAT, V29, P302, DOI 10.1177/070674378402900404
   Scherl CR, 2000, AM J FAM THER, V28, P275, DOI 10.1080/01926180050081702
   Smith JL, 2012, J CONSULT CLIN PSYCH, V80, P450, DOI 10.1037/a0028176
   Sprenkle D. H., 1982, PURDUE LIVE OBSERVAT
   STEIN SP, 1975, ARCH GEN PSYCHIAT, V32, P265
   Weck F, 2016, CLIN PSYCHOL PSYCHOT, V23, P386, DOI 10.1002/cpp.1968
   Winstanley J, 2011, J NURS MEAS, V19, P160, DOI 10.1891/1061-3749.19.3.160
   Young J., 1980, COGNITIVE THERAPY SC
   Yourman DB, 1996, PSYCHOTHERAPY, V33, P567, DOI 10.1037/0033-3204.33.4.567
NR 43
TC 1
Z9 1
U1 1
U2 3
PU EDUCATIONAL PUBLISHING FOUNDATION-AMERICAN PSYCHOLOGICAL ASSOC
PI WASHINGTON
PA 750 FIRST ST, NE, WASHINGTON, DC 20002-4242 USA
SN 1931-3918
EI 1931-3926
J9 TRAIN EDUC PROF PSYC
JI Train. Educ. Prof. Psychol.
PD AUG
PY 2021
VL 15
IS 3
BP 250
EP 257
DI 10.1037/tep0000308
PG 8
WC Psychology, Educational
WE Social Science Citation Index (SSCI)
SC Psychology
GA TT2YA
UT WOS:000680215500009
DA 2022-08-31
ER

PT J
AU Yager, J
   Kay, J
   Kelsay, K
AF Yager, Joel
   Kay, Jerald
   Kelsay, Kimberly
TI Clinicians' Cognitive and Affective Biases and the Practice of
   Psychotherapy
SO AMERICAN JOURNAL OF PSYCHOTHERAPY
LA English
DT Article
ID JUDGMENT PROJECT; DECISION-MAKING; COUNTERTRANSFERENCE; METAANALYSIS;
   STRATEGIES; ERRORS
AB Objective: Cognitive and affective biases are essentially connected to heuristic shortcuts in thinking. These biases ordinarily function outside of conscious awareness and potentially affect clinical assessment, reasoning, and decision making in general medicine. However, little consideration has been given to how they may affect clinicians in the conduct of psychotherapy. This article aims to illustrate how such biases may affect assessment, formulation, and conduct of psychotherapy; describe strategies to mitigate these influences; and draw attention to the need for systematic research in this area.
   Methods: Cognitive and affective biases potentially influencing clinical assessment, reasoning, and decision making in medicine were identified in a selective literature review. The authors drew from their experiences as psychotherapists and psychotherapy supervisors to consider how key biases may influence psychotherapists' conduct of psychotherapy sessions.
   Results: The authors reached consensus in selecting illustrative biases pertinent to psychotherapy. Included biases related to anchoring, ascertainment, availability, base-rate neglect, commission, confirmation, framing, fundamental attribution error, omission, overconfidence, premature closure, sunk costs, and visceral reactions. Vignettes based on the authors' combined experiences are provided to illustrate how these biases could influence the conduct of psychotherapy.
   Conclusions: Cognitive and affective biases are likely to play important roles in psychotherapy. Clinicians may reduce the potentially deleterious effects of biases by using a variety of mitigating strategies, including education about biases, reflective review, supervision, and feedback. How extensively these biases appear among psychotherapists and across types of psychotherapy and how their adverse effects may be most effectively alleviated to minimize harm deserve systematic study.
C1 [Yager, Joel; Kelsay, Kimberly] Univ Colorado, Dept Psychiat, Sch Med, Aurora, CO 80045 USA.
   [Kay, Jerald] Wright State Univ, Dept Psychiat, Boonshoft Sch Med, Dayton, OH USA.
RP Yager, J (corresponding author), Univ Colorado, Dept Psychiat, Sch Med, Aurora, CO 80045 USA.
EM joel.yager@cacuanschutz.edu
CR Aczel B, 2015, FRONT PSYCHOL, V6, DOI 10.3389/fpsyg.2015.01120
   AEgisdottir S, 2006, COUNS PSYCHOL, V34, P341, DOI 10.1177/0011000005285875
   ARKES HR, 1981, J CONSULT CLIN PSYCH, V49, P323, DOI 10.1037/0022-006X.49.3.323
   Balogh EP, 2015, IMPROVING DIAGNOSIS IN HEALTH CARE, P1, DOI 10.17226/21794
   Betan E, 2005, AM J PSYCHIAT, V162, P890, DOI 10.1176/appi.ajp.162.5.890
   BEUTLER LE, 2004, BERGIN GARFIELDS HDB, P227
   Bienenfeld D, 2007, ISR J PSYCHIATR REL, V44, P178
   Blank H, 2008, COGNITION, V106, P1408, DOI 10.1016/j.cognition.2007.07.007
   Blumenthal-Barby JS, 2015, MED DECIS MAKING, V35, P539, DOI 10.1177/0272989X14547740
   Coleman M, 2011, CURR PSYCHOL, V30, P345, DOI 10.1007/s12144-011-9121-2
   Coolin A, 2015, PSYCHON B REV, V22, P328, DOI 10.3758/s13423-014-0691-5
   Croskerry P, 2003, ACAD MED, V78, P775, DOI 10.1097/00001888-200308000-00003
   Croskerry P, 2002, ACAD EMERG MED, V9, P1184, DOI 10.1111/j.1553-2712.2002.tb01574.x
   Croskerry P, 2020, COGNITIVE AUTOPSY RO
   Croskerry P., 2017, DIAGNOSIS INTERPRETI
   Croskerry P, 2013, BMJ QUAL SAF, V22, pii65, DOI 10.1136/bmjqs-2012-001713
   Croskerry P, 2013, BMJ QUAL SAF, V22, pii58, DOI 10.1136/bmjqs-2012-001712
   Croskerry Pat, 2010, J Patient Saf, V6, P199, DOI 10.1097/PTS.0b013e3181f6c01a
   Degrie L, 2017, BMC MED ETHICS, V18, DOI 10.1186/s12910-016-0163-8
   Devereaux D, 1991, Issues Ment Health Nurs, V12, P283, DOI 10.3109/01612849109040521
   Ely JW, 2011, ACAD MED, V86, P307, DOI 10.1097/ACM.0b013e31820824cd
   EPSTEIN S, 1994, AM PSYCHOL, V49, P709, DOI 10.1037/0003-066X.49.8.709
   Evans JST, 2013, PERSPECT PSYCHOL SCI, V8, P223, DOI 10.1177/1745691612460685
   FISHER EH, 1989, PSYCHOTHERAPY, V26, P389, DOI 10.1037/h0085451
   Gigerenzer G, 1996, PSYCHOL REV, V103, P650, DOI 10.1037/0033-295X.103.4.650
   Gitlin MJ, 1999, AM J PSYCHIAT, V156, P1630, DOI 10.1176/ajp.156.10.1630
   Grant J, 2012, J COUNS PSYCHOL, V59, P528, DOI 10.1037/a0030000
   Helfrich CD, 2018, J EVAL CLIN PRACT, V24, P198, DOI 10.1111/jep.12855
   Jenkins MM, 2016, J CONSULT CLIN PSYCH, V84, P323, DOI 10.1037/ccp0000070
   Kahneman D., 2011, THINKING FAST SLOW
   Kolodner JL, 1997, AM PSYCHOL, V52, P57, DOI 10.1037/0003-066X.52.1.57
   Krupat E, 2017, MED EDUC, V51, P1127, DOI 10.1111/medu.13382
   Lingiardi V, 2018, CLIN PSYCHOL PSYCHOT, V25, P85, DOI 10.1002/cpp.2131
   Ludolph R, 2018, MED DECIS MAKING, V38, P3, DOI 10.1177/0272989X17716672
   Macdonald J, 2015, CLIN PSYCHOL PSYCHOT, V22, P249, DOI 10.1002/cpp.1887
   Mylopoulos M, 2009, MED EDUC, V43, P406, DOI 10.1111/j.1365-2923.2009.03307.x
   Norman GR, 2017, ACAD MED, V92, P23, DOI 10.1097/ACM.0000000000001421
   Parth K, 2017, B MENNINGER CLIN, V81, P167, DOI 10.1521/bumc.2017.81.2.167
   Royce CS, 2019, ACAD MED, V94, P187, DOI 10.1097/ACM.0000000000002518
   Sanchez-Bahillo A, 2014, J PSYCHIATR RES, V53, P149, DOI 10.1016/j.jpsychires.2014.01.016
   Saposnik G, 2016, BMC MED INFORM DECIS, V16, DOI 10.1186/s12911-016-0377-1
   Spengler PM, 2009, COUNS PSYCHOL, V37, P350, DOI 10.1177/0011000006295149
   Stanovich K. E, 2011, RATIONALITY REFLECTI
   Stolorow R D, 1996, Psychoanal Rev, V83, P181
   TVERSKY A, 1974, SCIENCE, V185, P1124, DOI 10.1126/science.185.4157.1124
   YAMAMOTO J, 1968, ARCH GEN PSYCHIAT, V19, P45
NR 46
TC 2
Z9 2
U1 2
U2 2
PU AMER PSYCHIATRIC PUBLISHING, INC
PI WASHINGTON
PA 800 MAINE AVE SW, SUITE 900, WASHINGTON, DC 20024 USA
SN 0002-9564
EI 2575-6559
J9 AM J PSYCHOTHER
JI Am. J. Psychother.
PD AUG
PY 2021
VL 74
IS 3
BP 119
EP 126
DI 10.1176/appi.psychotherapy.20200025
PG 8
WC Psychology, Clinical; Psychiatry; Psychology; Psychology, Psychoanalysis
WE Emerging Sources Citation Index (ESCI)
SC Psychology; Psychiatry
GA UQ7GD
UT WOS:000696228200004
PM 33445958
DA 2022-08-31
ER

PT J
AU Evers, O
   Schroder-Pfeifer, P
   Moller, H
   Taubner, S
AF Evers, Oliver
   Schroeder-Pfeifer, Paul
   Moeller, Heidi
   Taubner, Svenja
TI The competence development of German psychotherapy trainees: A
   naturalistic, longitudinal and multidimensional outcome study
SO PSYCHOTHERAPY RESEARCH
LA English
DT Article
DE psychotherapist training; supervision; development; outcome research;
   competence; therapist characteristics
ID PERSONAL CHARACTERISTICS; THERAPEUTIC ATTITUDES; CLINICAL-SIGNIFICANCE;
   STRUCTURAL-ANALYSIS; WORKING ALLIANCE; PATIENT; EXPERIENCES; PREDICTORS;
   THERAPISTS; INTROJECT
AB Objectives:This study investigated the development of German psychotherapy trainees in professional, relational, and personal competence. Methods: The study followed a naturalistic pre-post design over 3 years and included a control group of non-trainee psychologists. The sample consisted of 219 participants, including 64 cognitive-behavioral trainees, 120 psychodynamic trainees and 35 control participants. Outcomes were knowledge (multiple choice exam), case-formulation competence (Case Formulation Content Coding Method), healing and stressful involvement (Therapist Work Involvement Scales), attributional complexity (Attributional Complexity Scale), introject affiliation, and affiliation in patient treatments (Intrex questionnaire). Multilevel Modeling was used to investigate change over time and group by time interactions. Comparisons to the control group were limited to knowledge, case-formulation competence, and attributional complexity. Results: Trainees improved in knowledge, case-formulation competence, healing involvement, and affiliation in treatments with small to medium effects. There was no change in stressful involvement, attributional complexity or introject affiliation. According to reliable change indices, the majority of trainees did not change reliably. Over time, trainees outperformed the control group only in case-formulation competence. There were several main and group by time effects regarding trainee orientation. Conclusions: Results imply benefits of training on professional and relational competence but only limited effects on personal competence.
C1 [Evers, Oliver; Schroeder-Pfeifer, Paul; Taubner, Svenja] Ruprecht Karl Univ Heidelberg, Heidelberg Univ Hosp, Inst Psychosocial Prevent, Bergheimer Str 54, D-69115 Heidelberg, Germany.
   [Evers, Oliver] Ruprecht Karl Univ Heidelberg, Psychol Inst, Heidelberg, Germany.
   [Moeller, Heidi] Univ Kassel, Dept Psychol, Kassel, Germany.
RP Evers, O (corresponding author), Ruprecht Karl Univ Heidelberg, Heidelberg Univ Hosp, Inst Psychosocial Prevent, Bergheimer Str 54, D-69115 Heidelberg, Germany.
EM oliver.evers@med.uni-heidelberg.de
RI Taubner, Svenja/AAY-5144-2020
OI Taubner, Svenja/0000-0001-8058-762X; Evers, Oliver/0000-0001-6928-8186
FU German Research Foundation (DFG) [MO 2008/2-1, MO 2008/2-2]
FX This work was supported by the German Research Foundation (DFG) [MO
   2008/2-1; MO 2008/2-2].
CR Anderson T, 2020, J CLIN PSYCHOL, V76, P659, DOI 10.1002/jclp.22911
   Benjamin LS, 2006, ANNU REV CLIN PSYCHO, V2, P83, DOI 10.1146/annurev.clinpsy.2.022305.095337
   BENJAMIN LS, 1995, SASB INTREX SHORT FO
   Bennett-Levy J, 2006, BEHAV COGN PSYCHOTH, V34, P57, DOI 10.1017/S1352465805002420
   Bennett-Levy J, 2019, J BEHAV THER EXP PSY, V62, P133, DOI 10.1016/j.jbtep.2018.08.004
   Bruck Elena, 2006, Am J Psychother, V60, P393
   Bundespsychotherapeutenkammer, 2008, KERNKOMPETENZEN PSYC
   Collyer H, 2020, EUR CHILD ADOLES PSY, V29, P417, DOI 10.1007/s00787-018-1265-2
   Cologon J, 2017, ADM POLICY MENT HLTH, V44, P614, DOI 10.1007/s10488-017-0790-5
   Dennhag I, 2013, PSYCHOTHERAPY, V50, P158, DOI 10.1037/a0033045
   DURLAK JA, 1979, PSYCHOL BULL, V86, P80, DOI 10.1037/0033-2909.86.1.80
   Easden MH, 2020, PSYCHOTHER RES, V30, P151, DOI 10.1080/10503307.2018.1540895
   Eells T D, 1998, J Psychother Pract Res, V7, P144
   Eells TD, 2005, J CONSULT CLIN PSYCH, V73, P579, DOI 10.1037/0022-006X.73.4.579
   Enders CK, 2010, APPL MISSING DATA AN
   FLETCHER GJO, 1986, J PERS SOC PSYCHOL, V51, P875, DOI 10.1037/0022-3514.51.4.875
   Heinonen E, 2020, PSYCHOTHER RES, V30, P417, DOI 10.1080/10503307.2019.1620366
   Heinonen E, 2014, CLIN PSYCHOL PSYCHOT, V21, P475, DOI 10.1002/cpp.1852
   Heinonen E, 2013, PSYCHOTHER RES, V23, P718, DOI 10.1080/10503307.2013.814926
   HENRY WP, 1990, J CONSULT CLIN PSYCH, V58, P768, DOI 10.1037/0022-006X.58.6.768
   Hersoug AG, 2009, CLIN PSYCHOL PSYCHOT, V16, P100, DOI 10.1002/cpp.605
   Hill C. E., 2013, BERGIN GARFIELDS HDB, P775, DOI DOI 10.1017/CB09781107415324.004
   Hill CE, 2007, PSYCHOTHERAPY, V44, P434, DOI 10.1037/0033-3204.44.4.434
   Hill CE, 2015, J COUNS PSYCHOL, V62, P184, DOI 10.1037/cou0000053
   JACOBSON NS, 1991, J CONSULT CLIN PSYCH, V59, P12, DOI 10.1037/0022-006X.59.1.12
   Lakshman C, 2020, INT J CROSS CULT MAN, V20, P89, DOI 10.1177/1470595820913600
   Liness S, 2019, BEHAV COGN PSYCHOTH, V47, P672, DOI 10.1017/S1352465819000201
   Montgomery EC, 2010, B MENNINGER CLIN, V74, P45, DOI 10.1521/bumc.2010.74.1.45
   Nissen-Lie HA, 2013, J COUNS PSYCHOL, V60, P483, DOI 10.1037/a0033643
   Nissen-Lie HA, 2010, PSYCHOTHER RES, V20, P627, DOI 10.1080/10503307.2010.497633
   O'Donovan A, 2005, PROF PSYCHOL-RES PR, V36, P104, DOI 10.1037/0735-7028.36.1.104
   Orlinsky DE, 2011, J CLIN PSYCHOL, V67, P828, DOI 10.1002/jclp.20821
   ORLINSKY DE, 2005, PSYCHOTHERAPISTS DEV
   Pascual-Leone A, 2013, PSYCHOTHER RES, V23, P578, DOI 10.1080/10503307.2013.807379
   Patterson, 2013, FACILITATIVE INTERPE
   Petzold, 2002, THERAPIESCHADEN RISI, P384
   Pincus AL, 1998, J PERS ASSESS, V70, P145, DOI 10.1207/s15327752jpa7001_10
   Pincus AL, 1999, EUR J PSYCHOL ASSESS, V15, P206, DOI 10.1027//1015-5759.15.3.206
   ROnnestad M. H., 2013, DEV PRACTITIONER GRO
   Rousmaniere T., 2017, DELIBERATE PRACTICE
   Sandell R, 2004, PSYCHOTHER RES, V14, P469, DOI 10.1093/ptr/kph039
   Schottke H, 2017, PSYCHOTHER RES, V27, P642, DOI 10.1080/10503307.2015.1125546
   STEIN DM, 1995, J CONSULT CLIN PSYCH, V63, P182, DOI 10.1037/0022-006X.63.2.182
   Strauss B, 2009, PSYCHOTHERAPEUT, V54, P457, DOI 10.1007/s00278-009-0703-5
   Taubner S, 2014, PSYCHOTHER PSYCH MED, V64, P214, DOI 10.1055/s-0033-1358720
   Taubner S, 2013, PSYCHOTHERAPY, V50, P167, DOI 10.1037/a0029819
   Tingey RC, 1996, PSYCHOTHER RES, V6, P109, DOI 10.1080/10503309612331331638
   Webb CA, 2010, J CONSULT CLIN PSYCH, V78, P200, DOI 10.1037/a0018912
   White IR, 2011, STAT MED, V30, P377, DOI 10.1002/sim.4067
NR 49
TC 3
Z9 3
U1 4
U2 8
PU ROUTLEDGE JOURNALS, TAYLOR & FRANCIS LTD
PI ABINGDON
PA 2-4 PARK SQUARE, MILTON PARK, ABINGDON OX14 4RN, OXON, ENGLAND
SN 1050-3307
EI 1468-4381
J9 PSYCHOTHER RES
JI Psychother. Res.
PD MAY 19
PY 2022
VL 32
IS 4
BP 539
EP 553
DI 10.1080/10503307.2021.1950939
EA JUL 2021
PG 15
WC Psychology, Clinical
WE Social Science Citation Index (SSCI)
SC Psychology
GA 0B7EM
UT WOS:000675278100001
PM 34284700
DA 2022-08-31
ER

PT J
AU Chui, H
   Li, X
   Luk, S
AF Chui, Harold
   Li, Xu
   Luk, Sarah
TI Does Peer Relationship Matter? A Multilevel Investigation of the Effects
   of Peer and Supervisory Relationships on Group Supervision Outcomes
SO JOURNAL OF COUNSELING PSYCHOLOGY
LA English
DT Article
DE supervisory working alliance; peer relationship; group supervision;
   supervision satisfaction; counseling self-efficacy
ID COUNSELING SELF-EFFICACY; INCOMPLETE NONNORMAL DATA; WORKING ALLIANCE;
   STUDENTS EXPERIENCES; BETWEEN-PERSON; WITHIN-PERSON; PSYCHOTHERAPY;
   COMPETENCE; DISCLOSURE; TRAINEES
AB Research in clinical supervision has primarily focused on the contribution of supervisors to training outcome. However, peers may also play a significant role in trainees' development, particularly during group supervision. Fifty-three trainees from 10 supervision groups completed measures of peer relationship, supervisory working alliance (SWA), supervision satisfaction (SAT), and counseling self-efficacy (CSE) at three time points during a 20-week counseling practicum at a department clinic in Hong Kong. Multilevel modeling was conducted to test the hypothesis that both peer relationship and SWA contribute to SAT and CSE. The path model results showed that higher within- and between-trainee SWA was associated with higher SAT, and higher between-trainee SWA was associated with higher CSE. Better within- and between-trainee peer relationship was associated with higher CSE, but not with SAT. Thus, when peer relationship and SWA were entered as predictors into the same analysis and allowed to control for each other's effects, they each have unique contributions to the outcome of group supervision. Implications for training and supervision research are discussed.
C1 [Chui, Harold; Luk, Sarah] Chinese Univ Hong Kong, Dept Educ Psychol, Hong Kong, Peoples R China.
   [Li, Xu] Univ Wisconsin, Dept Educ Psychol, Milwaukee, WI 53201 USA.
RP Chui, H (corresponding author), Chinese Univ Hong Kong, Dept Educ Psychol, Shatin, Room 302 Ho Tim Bldg, Hong Kong, Peoples R China.
EM haroldchui@cuhk.edu.hk
RI chui, harold/AAR-1306-2021; Li, Xu/AEH-0249-2022
OI Li, Xu/0000-0002-9550-8119; luk, luk sau/0000-0003-1818-4648; Chui,
   Harold/0000-0003-2066-8107
CR Barsade SG, 2002, ADMIN SCI QUART, V47, P644, DOI 10.2307/3094912
   Bernard J. M, 2009, FUNDAMENTALS CLIN SU
   Chan B., 2005, CROSS CULTURAL MANAG, V12, P31, DOI DOI 10.1108/13527600510797944
   Cheon HS, 2009, CONTEMP FAM THER, V31, P52, DOI 10.1007/s10591-008-9078-y
   Chui H, 2014, COUNS PSYCHOL Q, V27, P127, DOI 10.1080/09515070.2013.873858
   Crockett S, 2015, COUNS EDUC SUPERV, V54, P258, DOI 10.1002/ceas.12025
   Curran PJ, 2011, ANNU REV PSYCHOL, V62, P583, DOI 10.1146/annurev.psych.093008.100356
   EFSTATION JF, 1990, J COUNS PSYCHOL, V37, P322, DOI 10.1037/0022-0167.37.3.322
   Enyedy KC, 2003, PROF PSYCHOL-RES PR, V34, P312, DOI 10.1037/0735-7028.34.3.312
   Gelso CJ, 2013, PSYCHOTHERAPY, V50, P139, DOI 10.1037/a0028257
   George D., 2010, SPSS WINDOWS STEP ST
   Gunn JE, 2012, TRAIN EDUC PROF PSYC, V6, P229, DOI 10.1037/a0030805
   Hagenauer G, 2015, EUR J PSYCHOL EDUC, V30, P385, DOI 10.1007/s10212-015-0250-0
   Hair J. F., 2013, MULTIVARIATE DATA AN
   HENRY WP, 1993, J CONSULT CLIN PSYCH, V61, P441, DOI 10.1037/0022-006X.61.3.441
   Heppner MJ, 1998, J COUNS PSYCHOL, V45, P393, DOI 10.1037/0022-0167.45.4.393
   HILLERBRAND E, 1989, J COUNS DEV, V67, P293, DOI 10.1002/j.1556-6676.1989.tb02605.x
   KANGAS JA, 1971, COMP GROUP STUD, V2, P65, DOI 10.1177/104649647100200107
   Ladany N, 1999, J COUNS DEV, V77, P447, DOI 10.1002/j.1556-6676.1999.tb02472.x
   Ladany N, 1996, J COUNS PSYCHOL, V43, P10, DOI 10.1037/0022-0167.43.1.10
   Larson L., 2001, COUNS EDUC SUPERV, V41, P120, DOI DOI 10.1002/J.1556-6978.2001.TB01276.X
   Larson LM, 1998, COUNS PSYCHOL, V26, P179, DOI 10.1177/0011000098262001
   Lent RW, 2003, J COUNS PSYCHOL, V50, P97, DOI 10.1037//0022-0167.50.1.97
   Levett-Jones Tracy, 2008, Nurse Educ Pract, V8, P103, DOI 10.1016/j.nepr.2007.04.003
   Li XP, 2019, MOBICOM'19: PROCEEDINGS OF THE 25TH ANNUAL INTERNATIONAL CONFERENCE ON MOBILE COMPUTING AND NETWORKING, DOI [10.1145/3300061.3345434, 10.1080/10503307.2019.1649730]
   Linton JM, 2006, J SPEC GROUP WORK, V31, P51, DOI 10.1080/01933920500341390
   Livni D, 2012, REHABIL PSYCHOL, V57, P178, DOI 10.1037/a0027452
   Masika R, 2016, TEACH HIGH EDUC, V21, P138, DOI 10.1080/13562517.2015.1122585
   Mastoras SM, 2011, TRAIN EDUC PROF PSYC, V5, P102, DOI 10.1037/a0023567
   MCMILLAN DW, 1986, J COMMUNITY PSYCHOL, V14, P6, DOI 10.1002/1520-6629(198601)14:1<6::AID-JCOP2290140103>3.0.CO;2-I
   McNeish DM, 2016, EDUC PSYCHOL REV, V28, P295, DOI 10.1007/s10648-014-9287-x
   Mehr KE, 2015, TRAIN EDUC PROF PSYC, V9, P44, DOI 10.1037/tep0000028
   Morrison MA, 2018, J COUNS PSYCHOL, V65, P512, DOI 10.1037/cou0000267
   Muthen BO, 2017, MPLUS USERS GUIDE, V8th
   Park EH, 2019, J COUNS DEV, V97, P437, DOI 10.1002/jcad.12292
   Rosenberg JI, 2005, PROF PSYCHOL-RES PR, V36, P665, DOI 10.1037/0735-7028.36.6.665
   Savalei V, 2005, STRUCT EQU MODELING, V12, P183, DOI 10.1207/s15328007sem1202_1
   Savalei V, 2010, STRUCT EQU MODELING, V17, P241, DOI 10.1080/10705511003659375
   Schafer JL, 2002, PSYCHOL METHODS, V7, P147, DOI 10.1037//1082-989X.7.2.147
   Shen-Miller DS, 2011, TRAIN EDUC PROF PSYC, V5, P112, DOI 10.1037/a0023824
   Son E, 2013, COUNS PSYCHOL, V41, P48, DOI 10.1177/0011000012442650
   STERNER WR, 2009, J MENT HLTH COUNS, V31, P249, DOI DOI 10.17744/mehc.31.3.f3544l502401831g
   Triandis HC, 1998, J PERS SOC PSYCHOL, V74, P118, DOI 10.1037/0022-3514.74.1.118
   TSUI MS, 2004, CLIN SUPERV, V22, P99, DOI DOI 10.1300/J001V22N02_07
   Wang LJ, 2015, PSYCHOL METHODS, V20, P63, DOI 10.1037/met0000030
   White V. E., 2003, COUNS EDUC SUPERV, V42, P203, DOI [10.1002/j.1556-6978.2003.tb01812.x, DOI 10.1002/J.1556-6978.2003.TB01812.X]
   Yalom I.D., 2005, THEORY PRACTICE GROU, V5th
NR 47
TC 3
Z9 3
U1 1
U2 8
PU AMER PSYCHOLOGICAL ASSOC
PI WASHINGTON
PA 750 FIRST ST NE, WASHINGTON, DC 20002-4242 USA
SN 0022-0167
EI 1939-2168
J9 J COUNS PSYCHOL
JI J. Couns. Psychol.
PD JUL
PY 2021
VL 68
IS 4
BP 457
EP 466
DI 10.1037/cou0000553
PG 10
WC Psychology, Educational; Psychology, Applied
WE Social Science Citation Index (SSCI)
SC Psychology
GA TP3HV
UT WOS:000677485400008
PM 33956471
DA 2022-08-31
ER

PT J
AU Gaynes, BN
   Akiba, CF
   Hosseinipour, MC
   Kulisewa, K
   Amberbir, A
   Udedi, M
   Zimba, CC
   Masiye, JK
   Crampin, M
   Amarreh, I
   Pence, BW
AF Gaynes, Bradley N.
   Akiba, Christopher F.
   Hosseinipour, Mina C.
   Kulisewa, Kazione
   Amberbir, Alemayehu
   Udedi, Michael
   Zimba, Chifundo C.
   Masiye, Jones K.
   Crampin, Mia
   Amarreh, Ishmael
   Pence, Brian W.
TI The Sub-Saharan Africa Regional Partnership (SHARP) for Mental Health
   Capacity-Building Scale-Up Trial: Study Design and Protocol
SO PSYCHIATRIC SERVICES
LA English
DT Article
ID INTRACLASS CORRELATION-COEFFICIENTS; CLUSTER RANDOMIZED-TRIALS;
   MEASUREMENT-BASED CARE; DEPRESSION TREATMENT; COLLABORATIVE CARE;
   OUTCOMES; DISORDERS; HIV; MANAGEMENT; UTILITY
AB Background: Depression is a leading cause of death and disability worldwide, including in low- and middle-income countries (LMICs). Depression often coexists with chronic medical conditions and is associated with worse clinical outcomes. This confluence has led to calls to integrate mental health treatment with chronic disease care systems in LMICs. This article describes the rationale and protocol for a trial comparing the clinical effectiveness and cost-effectiveness of two different intervention packages to implement evidence-based antidepressant management and psychotherapy into chronic noncommunicable disease (NCD) clinics in Malawi.
   Methods: Using constrained randomization, the Sub-Saharan Africa Regional Partnership (SHARP) for mental health capacity building will assign five Malawian NCD clinics to a basic implementation strategy via an internal coordinator, a provider within the chronic care clinic who champions depression services by providing training, supervision, operations, and reporting. Another five clinics will be assigned to depression services implementation via an internal coordinator along with an external quality assurance committee, which will provide a quarterly audit of intervention component delivery with feedback to providers and the health management team.
   Results: The authors will compare key implementation outcomes (fidelity to intervention), clinical effectiveness outcomes (patient health), and cost-effectiveness and will assess characteristics of clinics that may influence uptake and fidelity.
   Next steps: This trial will provide key information to guide the Malawi Ministry of Health in scaling up depression management in existing NCD settings. The SHARP trial is anticipated to substantially contribute to enhancing both mental health treatment and implementation science research capacity in Malawi and the wider region.
C1 [Gaynes, Bradley N.] Univ N Carolina, Sch Med, Dept Psychiat, Chapel Hill, NC 27515 USA.
   [Hosseinipour, Mina C.] Univ N Carolina, Sch Med, Dept Med, Chapel Hill, NC 27515 USA.
   [Akiba, Christopher F.] Univ N Carolina, Gillings Sch Global Publ Hlth, Dept Hlth Behav, Chapel Hill, NC 27515 USA.
   [Pence, Brian W.] Univ N Carolina, Gillings Sch Global Publ Hlth, Dept Epidemiol, Chapel Hill, NC 27515 USA.
   [Kulisewa, Kazione] Univ Malawi, Coll Med, Dept Mental Hlth & Psychiat, Blantyre, Malawi.
   [Amberbir, Alemayehu] Partners Hope, Lilongwe, Malawi.
   [Udedi, Michael; Masiye, Jones K.] Malawi Minist Hlth, Lilongwe, Malawi.
   [Zimba, Chifundo C.] Univ North Carolina Project Malawi, Lilongwe, Malawi.
   [Crampin, Mia] Malawi Epidemiol & Intervent Res Unit, Lilongwe, Malawi.
   [Amarreh, Ishmael] NIMH, Bethesda, MD 20892 USA.
RP Gaynes, BN (corresponding author), Univ N Carolina, Sch Med, Dept Psychiat, Chapel Hill, NC 27515 USA.
EM bradley_gaynes@med.unc.edu
RI ; Udedi, Michael/V-6147-2017
OI Crampin, Amelia/0000-0002-1513-4330; Udedi, Michael/0000-0001-8769-4313
FU National Institute of Mental Health (NIMH) [U19-MH-113202-01]
FX The National Institute of Mental Health (NIMH) funded this project
   (grant U19-MH-113202-01). This article is part of a series of protocols
   of NIMH-funded U19s focused on Global Mental Health Implementation
   Science. ClinicalTrials.gov ID: NCT03711786.
CR Adams JL, 2012, AIDS PATIENT CARE ST, V26, P647, DOI 10.1089/apc.2012.0113
   [Anonymous], 2015, M REPO EXC MORT PERS
   [Anonymous], 2017, MIN HLTH MAL GOV
   [Anonymous], 2019, NATL MENTAL HLTH POL
   [Anonymous], 2005, MENT HLTH ATL 2005
   Campbell TB, 2012, PLOS MED, V9, DOI 10.1371/journal.pmed.1001290
   Chibanda D, 2016, JAMA-J AM MED ASSOC, V316, P2618, DOI 10.1001/jama.2016.19102
   Chibanda D, 2011, BMC PUBLIC HEALTH, V11, DOI 10.1186/1471-2458-11-828
   Cohen MS, 2011, NEW ENGL J MED, V365, P493, DOI [10.1056/NEJMoa1105243, 10.1056/NEJMoa1600693]
   Demyttenaere K, 2004, JAMA-J AM MED ASSOC, V291, P2581, DOI 10.1001/jama.291.21.2581
   Drummond M., 2015, METHODS EC EVALUATIO, V4th ed.
   Eldridge Sandra M, 2004, Clin Trials, V1, P80, DOI 10.1191/1740774504cn006rr
   Gaynes BN, 2008, J GEN INTERN MED, V23, P551, DOI 10.1007/s11606-008-0522-3
   Katon Wayne, 2011, Prim Care Companion CNS Disord, V13, DOI 10.4088/PCC.10r01019blu
   Katon WJ, 2010, NEW ENGL J MED, V363, P2611, DOI 10.1056/NEJMoa1003955
   Kessler RC, 2009, EPIDEMIOL PSICHIAT S, V18, P23, DOI 10.1017/S1121189X00001421
   Kilbourne AM, 2015, ADM POLICY MENT HLTH, V42, P642, DOI 10.1007/s10488-014-0598-5
   Kilbourne AM, 2015, PSYCHIAT SERV, V66, P90, DOI 10.1176/appi.ps.201300497
   Kilbourne AM, 2013, IMPLEMENT SCI, V8, DOI 10.1186/1748-5908-8-136
   Landis SE, 2007, BMC FAM PRACT, V8, DOI 10.1186/1471-2296-8-7
   Lave JR, 1998, ARCH GEN PSYCHIAT, V55, P645, DOI 10.1001/archpsyc.55.7.645
   Lopez AD, 2006, LANCET, V367, P1747, DOI 10.1016/S0140-6736(06)68770-9
   Lowe B, 2004, MED CARE, V42, P1194, DOI 10.1097/00005650-200412000-00006
   Martino S, 2011, ADDICTION, V106, P428, DOI 10.1111/j.1360-0443.2010.03135.x
   mhGAP, 2008, MENT HLTH GAP ACT PR
   Moussavi S, 2007, LANCET, V370, P851, DOI 10.1016/S0140-6736(07)61415-9
   Murray C.J.L., 2003, WHO GUIDE COST EFFEC
   Pals SL, 2009, HEALTH EDUC BEHAV, V36, P182, DOI 10.1177/1090198108327731
   Parker DR, 2005, CONTEMP CLIN TRIALS, V26, P260, DOI 10.1016/j.cct.2005.01.002
   Pence BW, 2015, AIDS, V29, P1975, DOI 10.1097/QAD.0000000000000797
   Pence BW, 2014, AIDS BEHAV, V18, P1142, DOI 10.1007/s10461-014-0727-x
   Prince M, 2007, LANCET, V370, P859, DOI 10.1016/S0140-6736(07)61238-0
   Pyne JM, 2007, MED CARE, V45, P357, DOI 10.1097/01.mlr.0000256971.81184.aa
   Raviola G, 2011, LANCET, V378, P1613, DOI 10.1016/S0140-6736(11)60941-0
   Smeeth L, 2002, CONTROL CLIN TRIALS, V23, P409, DOI 10.1016/S0197-2456(02)00208-8
   Spitzer RL, 1999, JAMA-J AM MED ASSOC, V282, P1737, DOI 10.1001/jama.282.18.1737
   Stockton MA, 2020, PLOS ONE, V15, DOI 10.1371/journal.pone.0231872
   Udedi M, 2019, BMC PSYCHIATRY, V19, DOI 10.1186/s12888-019-2062-2
   Wagner GJ, 2016, PLOS ONE, V11, DOI 10.1371/journal.pone.0153132
   Wainberg M., 2017, SCALING PRIDE MOZAMB
   [No title captured]
NR 41
TC 1
Z9 1
U1 0
U2 2
PU AMER PSYCHIATRIC PUBLISHING, INC
PI WASHINGTON
PA 800 MAINE AVE SW, SUITE 900, WASHINGTON, DC 20024 USA
SN 1075-2730
EI 1557-9700
J9 PSYCHIAT SERV
JI Psychiatr. Serv.
PD JUL
PY 2021
VL 72
IS 7
BP 812
EP 821
DI 10.1176/appi.ps.202000003
PG 10
WC Health Policy & Services; Public, Environmental & Occupational Health;
   Psychiatry
WE Science Citation Index Expanded (SCI-EXPANDED); Social Science Citation Index (SSCI)
SC Health Care Sciences & Services; Public, Environmental & Occupational
   Health; Psychiatry
GA TK2UB
UT WOS:000674018800010
PM 33291973
OA Green Accepted
DA 2022-08-31
ER

PT J
AU Wainberg, ML
   Lovero, KL
   Duarte, CS
   Salem, AF
   Mello, M
   Bezuidenhout, C
   Mootz, J
   Feliciano, P
   Suleman, A
   Dos Santos, PF
   Weissman, MM
   Cournos, F
   Marques, AH
   Fumo, W
   Mabunda, D
   Alves-Bradford, JME
   Mello, M
   Mari, JJ
   Ngwepe, P
   Cidav, Z
   Mocumbi, AO
   Medina-Marino, A
   Wall, M
   Gouveia, L
   Oquendo, MA
AF Wainberg, Milton L.
   Lovero, Kathryn L.
   Duarte, Cristiane S.
   Salem, Andre Fiks
   Mello, Milena
   Bezuidenhout, Charl
   Mootz, Jennifer
   Feliciano, Paulino
   Suleman, Antonio
   dos Santos, Palmira Fortunato
   Weissman, Myrna M.
   Cournos, Francine
   Marques, Andrea Horvath
   Fumo, Wilza
   Mabunda, Dirceu
   Alves-Bradford, Jean-Marie E.
   Mello, Marcelo
   Mari, Jair J.
   Ngwepe, Phuti
   Cidav, Zuleyha
   Mocumbi, Ana Olga
   Medina-Marino, Andrew
   Wall, Melanie
   Gouveia, Lidia
   Oquendo, Maria A.
TI Partnerships in Research to Implement and Disseminate Sustainable and
   Scalable Evidence-Based Practices (PRIDE) in Mozambique
SO PSYCHIATRIC SERVICES
LA English
DT Article
ID GROUP INTERPERSONAL PSYCHOTHERAPY; MIDDLE-INCOME COUNTRIES;
   MENTAL-HEALTH-CARE; RURAL UGANDA; DEPRESSION; DISORDERS; SETTINGS;
   INTERVENTION; RESOURCES; SERVICES
AB Background: Mental health conditions impose a major burden worldwide, especially in low- and middle-income countries (LMICs), where health specialists are scarce. A challenge to closing LMICs' mental health treatment gap is determining the most cost-effective task-shifting pathway for delivering mental health services using evidence-based interventions (EBIs). This article discusses the protocol for the first study implementing comprehensive mental health services in LMICs.
   Methods: In partnership with the Mozambican Ministry of Health, this cluster-randomized, hybrid implementation effectiveness type-2 trial will evaluate implementation, patient, and service outcomes of three task-shifting delivery pathways in 20 Mozambican districts (population 4.7 million). In pathway 1 (usual care), community health workers (CHWs) and primary care providers (PCPs) refer patients to district-level mental health clinics. In pathway 2 (screen, refer, and treat), CHWs screen and refer patients to PCPs for behavioral and pharmacological EBIs in community clinics. In pathway 3 (community mental health stepped care), CHWs screen patients and deliver behavioral EBIs in the community and refer medication management cases to PCPs in clinics. Mixed-methods process evaluation will be used to examine factors affecting pathway implementation, adoption, and sustainability. Clinical activities will occur without research team support. Ministry of Health personnel will coordinate training and supervision.
   Results: The most cost-effective pathway will be scaled up in all districts for 12 months.
   Next steps: This novel study integrating comprehensive mental health services into primary care will inform a toolkit to help the Mozambican Ministry of Health scale up the most cost-effective pathway for mental health services and can be a template for other LMICs.
C1 [Wainberg, Milton L.; Lovero, Kathryn L.; Duarte, Cristiane S.; Salem, Andre Fiks; Mello, Milena; Mootz, Jennifer; Weissman, Myrna M.; Cournos, Francine; Alves-Bradford, Jean-Marie E.; Wall, Melanie] Columbia Univ, Dept Psychiat, New York, NY 10027 USA.
   [Wainberg, Milton L.; Lovero, Kathryn L.; Duarte, Cristiane S.; Salem, Andre Fiks; Mello, Milena; Mootz, Jennifer; Weissman, Myrna M.; Cournos, Francine; Alves-Bradford, Jean-Marie E.; Wall, Melanie] New York Stale Psychiat Inst, New York, NY 10032 USA.
   [Bezuidenhout, Charl; Ngwepe, Phuti; Medina-Marino, Andrew] Fdn Profess Dev, Res Unit, Pretoria, South Africa.
   [Feliciano, Paulino; Suleman, Antonio] Hosp Psiquiatr Nampula, Nampula, Mozambique.
   [dos Santos, Palmira Fortunato; Fumo, Wilza; Mocumbi, Ana Olga; Gouveia, Lidia] Minist Hlth, Mental Hlth Dept, Maputo, Mozambique.
   [Marques, Andrea Horvath] NIMH, Bethesda, MD 20892 USA.
   [Mabunda, Dirceu; Mocumbi, Ana Olga] Eduardo Mondlane Univ, Fac Med, Maputo, Mozambique.
   [Mello, Marcelo; Mari, Jair J.] Univ Fed Sao Paulo, Dept Psychobiol, Sao Paulo, Brazil.
   [Mello, Marcelo; Mari, Jair J.] Univ Fed Sao Paulo, Dept Psychiat, Sao Paulo, Brazil.
   [Cidav, Zuleyha; Oquendo, Maria A.] Univ Penn, Dept Psychiat, Perelman Sch Med, Philadelphia, PA 19104 USA.
   [Cidav, Zuleyha; Oquendo, Maria A.] Univ Penn, Ctr Mental Hlth, Perelman Sch Med, Philadelphia, PA 19104 USA.
RP Wainberg, ML (corresponding author), Columbia Univ, Dept Psychiat, New York, NY 10027 USA.; Wainberg, ML (corresponding author), New York Stale Psychiat Inst, New York, NY 10032 USA.
EM milton.wainberg@nyspi.columbia.edu
RI Fortunato dos Santos, Palmira/CAF-6890-2022; de Jesus Mari,
   Jair/A-7309-2008
OI Fortunato dos Santos, Palmira/0000-0003-4289-9563; de Jesus Mari,
   Jair/0000-0002-5403-0112; Mocumbi, Ana/0000-0002-9564-2860
FU NIMH [U19 MH 113203]
FX Research reported in this article was supported by NIMH (U19 MH 113203)
   under a hub that comprises a scale-up research component in Mozambique
   and a capacity-building component that includes Botswana, Malawi,
   Mozambique, South Africa, and Zambia. This article is part of a series
   of protocols of NIMH-funded U19 focused on global mental health
   implementation science. ClinicalTrials.gov identifier: NCT03610750,
   registered August 1, 2018.
CR Aarons GA, 2007, ADM POLICY MENT HLTH, V34, P411, DOI 10.1007/s10488-007-0121-3
   Aarons Gregory A, 2004, Ment Health Serv Res, V6, P61, DOI 10.1023/B:MHSR.0000024351.12294.65
   [Anonymous], 2016, WORLD BANK OPEN DATA
   [Anonymous], 2016, GROUP INT THER IPT D
   [Anonymous], 2008, WHO MENT HLTH GAP AC
   [Anonymous], 2017, GBD COMP DAT VIS
   Araya R, 2003, LANCET, V361, P995, DOI 10.1016/S0140-6736(03)12825-5
   Avallone F, 2007, NEEDS VALUES SELF EF
   Bass J, 2006, BRIT J PSYCHIAT, V188, P567, DOI 10.1192/bjp.188.6.567
   Bennett G, 1991, MOTIVATIONAL INTERVI
   Bolton P, 2003, JAMA-J AM MED ASSOC, V289, P3117, DOI 10.1001/jama.289.23.3117
   Bolton P, 2014, BMC PSYCHIATRY, V14, DOI 10.1186/s12888-014-0360-2
   Bower P, 2005, BRIT J PSYCHIAT, V186, P11, DOI 10.1192/bjp.186.1.11
   Brazier J, 2002, J HEALTH ECON, V21, P271, DOI 10.1016/S0167-6296(01)00130-8
   Calhoun A, 2014, PREV CHRONIC DIS, V11, DOI 10.5888/pcd11.130185
   Chamberlain P, 2011, IMPLEMENT SCI, V6, DOI 10.1186/1748-5908-6-116
   Chisholm D, 2007, LANCET, V370, P1241, DOI 10.1016/S0140-6736(07)61242-2
   Chisholm D, 2016, BRIT J PSYCHIAT, V208, pS71, DOI 10.1192/bjp.bp.114.153866
   Craig P, 2008, BRIT MED J, V337, DOI 10.1136/bmj.a1655
   Curran GM, 2012, MED CARE, V50, P217, DOI 10.1097/MLR.0b013e3182408812
   Damschroder LJ, 2009, IMPLEMENT SCI, V4, DOI 10.1186/1748-5908-4-50
   DiClemente CC, 2017, PSYCHOL ADDICT BEHAV, V31, P862, DOI 10.1037/adb0000318
   Dos Santos PF, 2019, INT J MENT HEALTH SY, V13, DOI 10.1186/s13033-019-0296-5
   dos Santos PF, 2016, INT J MENT HEALTH SY, V10, DOI 10.1186/s13033-015-0032-8
   Dua T, 2011, PLOS MED, V8, DOI 10.1371/journal.pmed.1001122
   Harris PA, 2019, J BIOMED INFORM, V95, DOI 10.1016/j.jbi.2019.103208
   Harris PA, 2009, J BIOMED INFORM, V42, P377, DOI 10.1016/j.jbi.2008.08.010
   Hettema J, 2005, ANNU REV CLIN PSYCHO, V1, P91, DOI 10.1146/annurev.clinpsy.1.102803.143833
   Hoeft TJ, 2018, J RURAL HEALTH, V34, P48, DOI 10.1111/jrh.12229
   Jorm AF, 2000, BRIT J PSYCHIAT, V177, P396, DOI 10.1192/bjp.177.5.396
   Kohn R, 2004, B WORLD HEALTH ORGAN, V82, P858
   Kojima N, 2019, AIDS RES HUM RETROV, V35, P689, DOI [10.1089/aid.2019.0144, 10.1089/AID.2019.0144]
   Lincoln Y. S., 1985, NEW DIRECTIONS PROGR, DOI DOI 10.1002/EV.1427
   Lovero KL, PSYCHIAT SERV
   Luke DA, 2014, PREV CHRONIC DIS, V11, DOI 10.5888/pcd11.130184
   Mari JD, 2013, DRUGS, V73, P1549, DOI 10.1007/s40265-013-0113-4
   May CR, 2007, BMC FAM PRACT, V8, DOI 10.1186/1471-2296-8-42
   MhGAP Intervention Guide For Mental, 2016, MHGAP INT GUID MENT
   Mocambique Censo, MOC CENS
   Moore GF, 2015, BMJ-BRIT MED J, V350, DOI 10.1136/bmj.h1258
   Murray LK, 2014, COGN BEHAV PRACT, V21, P111, DOI 10.1016/j.cbpra.2013.06.005
   Murray LK, 2013, INT J MENT HEALTH SY, V7, DOI 10.1186/1752-4458-7-24
   Oliver I, 2012, IEEE IC COMP COM NET
   Palinkas LA, 2011, ADM POLICY MENT HLTH, V38, P44, DOI 10.1007/s10488-010-0314-z
   Pasquali V, 2020, GLOBAL FINANCE
   Patel V, 2007, LANCET, V370, P991, DOI 10.1016/S0140-6736(07)61240-9
   Patel V, 2010, LANCET, V376, P2086, DOI 10.1016/S0140-6736(10)61508-5
   Patel V, 2009, PLOS MED, V6, DOI 10.1371/journal.pmed.1000160
   Pepe Silvia J., 2010, Rev. psicol. trab. organ., V26, P201
   Proctor E, 2011, ADM POLICY MENT HLTH, V38, P65, DOI 10.1007/s10488-010-0319-7
   Proctor EK, 2009, ADM POLICY MENT HLTH, V36, P24, DOI 10.1007/s10488-008-0197-4
   Richards DA, 2012, IMPLEMENT SCI, V7, DOI 10.1186/1748-5908-7-3
   Rojas G, 2007, LANCET, V370, P1629, DOI 10.1016/S0140-6736(07)61685-7
   Saldana L, 2014, CHILD YOUTH SERV REV, V39, P177, DOI 10.1016/j.childyouth.2013.10.006
   Saxena S, 2007, LANCET, V370, P878, DOI 10.1016/S0140-6736(07)61239-2
   Schwitters A, 2015, GLOB HEALTH-SCI PRAC, V3, P109, DOI 10.9745/GHSP-D-14-00145
   Scully RP., 2019, NEW SCI, V3223, P24
   Stanley B, 2012, COGN BEHAV PRACT, V19, P256, DOI 10.1016/j.cbpra.2011.01.001
   Sweetland AC, 2014, ANN GLOB HEALTH, V80, P126, DOI 10.1016/j.aogh.2014.04.014
   Tabak RG, 2012, AM J PREV MED, V43, P337, DOI 10.1016/j.amepre.2012.05.024
   Thomas CC, 2016, GLOB MENT HEALTH, V3, DOI 10.1017/gmh.2016.7
   Timmings C, 2016, BMC MED INFORM DECIS, V16, DOI 10.1186/s12911-016-0262-y
   Velasquez MM, 2006, J GROUPS ADDICT RECO, V1, P27, DOI 10.1300/J384v01n01_03
   Verdeli H, 2008, CHILD ADOL PSYCH CL, V17, P605, DOI 10.1016/j.chc.2008.03.002
   Vos T, 2013, LANCET, V381, P628
   Wainber ML, 2020, ELECT MENTAL WELLNES
   Weissman MM, 2018, GUIDE INTERPERSONAL
   Weissman MM, 2020, AM J PSYCHOTHER, V73, P3, DOI 10.1176/appi.psychotherapy.20190032
   Weissman Myrna M, 2014, Am J Psychother, V68, P359
   Woltmann E, 2012, AM J PSYCHIAT, V169, P790, DOI 10.1176/appi.ajp.2012.11111616
NR 70
TC 2
Z9 2
U1 2
U2 3
PU AMER PSYCHIATRIC PUBLISHING, INC
PI WASHINGTON
PA 800 MAINE AVE SW, SUITE 900, WASHINGTON, DC 20024 USA
SN 1075-2730
EI 1557-9700
J9 PSYCHIAT SERV
JI Psychiatr. Serv.
PD JUL
PY 2021
VL 72
IS 7
BP 802
EP 811
DI 10.1176/appi.ps.202000090
PG 10
WC Health Policy & Services; Public, Environmental & Occupational Health;
   Psychiatry
WE Science Citation Index Expanded (SCI-EXPANDED); Social Science Citation Index (SSCI)
SC Health Care Sciences & Services; Public, Environmental & Occupational
   Health; Psychiatry
GA TK2UB
UT WOS:000674018800009
PM 33334157
OA Green Accepted
DA 2022-08-31
ER

PT J
AU Bager-Charleson, S
   McBeath, AG
AF Bager-Charleson, Sofie
   McBeath, Alistair G.
TI What support do therapists need to do research? A review of studies into
   how therapists experience research
SO COUNSELLING & PSYCHOTHERAPY RESEARCH
LA English
DT Article
DE counselling psychology; psychotherapy and counselling approaches;
   research supervision; research training; therapy research
ID PSYCHOTHERAPY-RESEARCH; SECONDARY ANALYSIS; RESEARCH SUPERVISION;
   QUALITATIVE DATA; SCIENTIST
AB This paper addresses therapists' experiences when 'doing research', with a special interest in their needs for support. It involves revisiting earlier studies into opportunities and obstacles-personally, professionally and academically for psychotherapists and counselling psychologists (therapists) when transitioning to and from postgraduate research. How do therapists experience research; what motivates them to undertake doctoral research; how do they chose to generate knowledge and why; and how will expectations meet outcomes? This 're-search' approaches earlier studies with an interest in research support. It highlights significant personal, professional and academic obstacles for therapists transitioning into research. Shame, isolation and poor opportunities to research and engage on academic platforms are some of the areas being referred to. Consistent with such needs, our pilot study into research supervision showed how supervisees rated 'empathy' as highly as 'research experience' for 'constructive' supervision. Our review involves a 'hybrid meta-synthesis' that combines autoethnographic and secondary analysis aims. It draws on personal experience of grappling with methodological options as examples of how mixed methods study may 'come about' or develop as part of team research practice.
C1 [Bager-Charleson, Sofie; McBeath, Alistair G.] Metanoia Inst, London, England.
RP Bager-Charleson, S (corresponding author), Metanoia Inst, London, England.
EM Sofie.bager-charleson@metanoia.ac.uk
FU UKCP
FX UKCP
CR Anderson Rosemarie, 2011, TRANSFORMING SELF OT
   Armstrong SJ, 2004, BRIT J EDUC PSYCHOL, V74, P599, DOI 10.1348/0007099042376436
   Bager-Charleson S., 2020, ENJOYING RES COUNSEL
   Bager-Charleson S., 2010, WHY THERAPISTS CHOOS
   Bager-Charleson S, 2019, COUNS PSYCHOTHER RES, V19, P195, DOI 10.1002/capr.12196
   Bager-Charleson S, 2018, LANG PSYCHOANAL, V7, P4, DOI 10.7565/landp.v7i1.1580
   Bager-Charleson S, 2017, COUNS PSYCHOTHER RES, V17, P190, DOI 10.1002/capr.12122
   Bartholomew TT, 2018, J CLIN PSYCHOL, V74, P1687, DOI 10.1002/jclp.22653
   BEUTLER LE, 1995, AM PSYCHOL, V50, P984, DOI 10.1037/0003-066X.50.12.984
   Boden ZVR, 2016, QUAL HEALTH RES, V26, P1078, DOI 10.1177/1049732315576709
   Boisvert CM, 2006, PROF PSYCHOL-RES PR, V37, P708, DOI 10.1037/0735-7028.37.6.708
   Bondi L, 2013, QUAL INQ, V19, P9, DOI 10.1177/1077800412462978
   Braun V., 2017, PALGRAVE HDB CRITICA, P243, DOI [10.1057/978-1-137-51018-1_13, DOI 10.1057/978-1-137-51018-1_13]
   Braun V, 2021, INT J SOC RES METHOD, V24, P641, DOI 10.1080/13645579.2020.1805550
   Bruce C, 2013, STUD HIGH EDUC, V38, P226, DOI 10.1080/03075079.2011.576338
   Creswell J.W., 2006, DESIGNING CONDUCTING, DOI [10.1177/1049731508318695, DOI 10.1177/1049731508318695]
   Darlington Y., 2002, QUALITATIVE RES PRAC, DOI [10.1080/02615470309135, DOI 10.1080/02615470309135]
   de Kleijn RAM, 2015, HIGH EDUC RES DEV, V34, P117, DOI 10.1080/07294360.2014.934331
   Denzin N., 2009, UNDERSTANDING EMOTIO
   Ellingson LL, 2017, EMBODIMENT IN QUALITATIVE RESEARCH
   Etherington K., 2004, BECOMING REFLEXIVE R
   Fell A., 2011, PROFESSIONAL DOCTORA
   Fillery-Travis A., 2017, INSIGHTS PRACTICE HD
   Finlay L., 2006, QUALITATIVE RES ALLI
   Finlay L., 2016, UKCP PSYCHOTHERAPIST, V62, P4
   Frost N., 2020, ENJOYING RES COUNSEL
   Gendlin E. T., 1997, A PROCESS MODEL
   Gendlin E, 2009, J CONSCIOUSNESS STUD, V16, P332
   Heaton J, 2008, HIST SOC RES, V33, P33
   Henton I., 2012, COUNS PSYCHOL, V27, P11
   HESSE-BIBER Sharlene Nagy, 2010, MIXED METHODS RES ME
   Hinds PS, 1997, QUAL HEALTH RES, V7, P408, DOI 10.1177/104973239700700306
   Josselson R., 2013, INTERVIEWING QUALITA
   Josselson R., 2016, PSYCHOTHERAPIST, P22
   Josselson R, 2011, NARRAT WORKS, V1, P33
   Lee A, 2008, STUD HIGH EDUC, V33, P267, DOI 10.1080/03075070802049202
   Lee A, 2018, STUD HIGH EDUC, V43, P878, DOI 10.1080/03075079.2018.1438116
   Long CG, 1997, CLIN PSYCHOL PSYCHOT, V4, P75, DOI 10.1002/(SICI)1099-0879(199706)4:2<75::AID-CPP116>3.0.CO;2-E
   McBeath A.G., 2019, EUROPEAN J QUALITATI, V19, P103
   McBeath A.G., 2020, ENJOYING RES COUNSEL, P175
   McBeath A, 2019, COUNS PSYCHOTHER RES, V19, P377, DOI 10.1002/capr.12225
   McGinley P., 2015, THESIS REGENTS U LON
   Metcalfe J., 2018, EXPLORING WELLBEING
   MORROWBRADLEY C, 1986, AM PSYCHOL, V41, P188, DOI 10.1037/0003-066X.41.2.188
   NORCROSS JC, 1983, PROF PSYCHOL-RES PR, V14, P869, DOI 10.1037/0735-7028.14.6.869
   Orange D.M., 1996, EMOTIONAL UNDERSTAND
   Orange DM, 2010, THINKING FOR CLINICIANS: PHILOSOPHICAL RESOURCES FOR CONTEMPORARY PSYCHOANALYSIS AND THE HUMANISTIC PSYCHOTHERAPIES, P1
   Paterson Barbara L, 2003, Can J Nurs Res, V35, P39
   Paterson BL, 2007, REVIEWING RESEARCH EVIDENCE FOR NURSING PRACTICE: SYSTEMATIC REVIEWS, P73, DOI 10.1002/9780470692127.ch7
   Paterson L., 2001, META STUDY QUALITATI
   Pink S., 2009, DOING SENSORY ETHNOG
   Rennie DL, 2006, THEOR PSYCHOL, V16, P483, DOI 10.1177/0959354306066202
   Safran JD, 2011, CLIN PSYCHOL-SCI PR, V18, P357, DOI 10.1111/j.1468-2850.2011.01267.x
   Spry T., 2001, QUAL INQ, V7, P706, DOI 10.1177/107780040100700605
   Stevens C., 2015, RES CHANGE THEORY PR
   Szabo V, 1997, ADV NURS SCI, V20, P66, DOI 10.1097/00012272-199712000-00008
   Tasca GA, 2015, PSYCHOTHERAPY, V52, P1, DOI 10.1037/a0038252
   Taubner S, 2016, PSYCHOTHER RES, V26, P318, DOI 10.1080/10503307.2014.938256
   Taylor S., 2017, HDB DOCTORAL SUPERVI
   Taylor S., 2019, GOOD SUPERVISORY PRA
   Tomm K, 2014, FAM THER COUNSEL, P1
   van Manen M, 2017, QUAL HEALTH RES, V27, P810, DOI 10.1177/1049732317699381
   Vygotsky L, 1978, MIND SOC DEV HIGHER
NR 63
TC 1
Z9 1
U1 2
U2 2
PU WILEY
PI HOBOKEN
PA 111 RIVER ST, HOBOKEN 07030-5774, NJ USA
SN 1473-3145
EI 1746-1405
J9 COUNS PSYCHOTHER RES
JI Couns. Psychother. Res.
PD SEP
PY 2021
VL 21
IS 3
BP 555
EP 569
DI 10.1002/capr.12432
EA JUN 2021
PG 15
WC Psychology, Clinical
WE Emerging Sources Citation Index (ESCI)
SC Psychology
GA TG8OT
UT WOS:000663278600001
DA 2022-08-31
ER

PT J
AU Trevino, AY
   Tao, KW
   Van Epps, JJ
AF Trevino, Amira Y.
   Tao, Karen W.
   Van Epps, John J.
TI Windows of Cultural Opportunity: A Thematic Analysis of How Cultural
   Conversations Occur in Psychotherapy
SO PSYCHOTHERAPY
LA English
DT Article
DE cultural opportunities; multicultural orientation framework;
   psychotherapy; first psychotherapy session; multicultural competence
ID MULTICULTURAL ORIENTATION FRAMEWORK; RACIAL/ETHNIC DISPARITIES;
   CLINICAL-PRACTICE; WHITE COUNSELORS; FEMINIST THERAPY; CLIENTS;
   HUMILITY; RACE; MICROAGGRESSIONS; PERCEPTIONS
AB A cultural opportunity is 1 of 3 pillars within multicultural orientation framework; it is defined as a moment in therapy when aspects of a client's background emerge, which can be deeply explored to better understand the salient aspects of a client's cultural identities. Research on cultural opportunities provides evidence that clients desire cultural conversations. However, no study to date has examined what cultural opportunities sound like in therapy and how therapists and clients utilize these opportunities. Accordingly, the purpose of this study was to examine the ways in which cultural conversations emerge during the first psychotherapy session and how clients and therapists engage in these cultural conversations. Psychotherapy sessions from diverse therapist client pairings at a university counseling center (n = 22) were analyzed using (reflexive) thematic analysis. Qualitative findings revealed 4 themes around how cultural opportunities emerge (e.g., windowpane of feeling) and 3 themes in how they are responded to (e.g., look out the same window: using client's language to explore culture). Implications for therapist training and supervision are discussed.
C1 [Trevino, Amira Y.; Tao, Karen W.; Van Epps, John J.] Univ Utah, Dept Educ Psychol, 1721 Campus Ctr Dr,Sorenson Art & Educ Complex, Salt Lake City, UT 84112 USA.
   [Van Epps, John J.] Univ Utah, Univ Counseling Ctr, Salt Lake City, UT 84112 USA.
RP Trevino, AY (corresponding author), Univ Utah, Dept Educ Psychol, 1721 Campus Ctr Dr,Sorenson Art & Educ Complex, Salt Lake City, UT 84112 USA.
EM amira_trevino@utah.edu
OI Trevino, Amira/0000-0003-4376-8434; Van Epps, John/0000-0002-9308-1246;
   Tao, Karen/0000-0003-0281-8239
FU National Institutes of Health/National Institute of Alcohol Abuse and
   Alcoholism Grant [2 R01 AA018673]
FX This study was funded by a National Institutes of Health/National
   Institute of Alcohol Abuse and Alcoholism Grant (2 R01 AA018673) awarded
   to David C. Atkins.
CR Adams MC, 2019, PROF PSYCHOL-RES PR, V50, P176, DOI 10.1037/pro0000230
   American Psychiatric Association, 2013, DIAGN STAT MAN MENT, P749
   Anders C, 2021, J COUNS PSYCHOL, V68, P139, DOI 10.1037/cou0000447
   Anderson KN, 2019, AM J ORTHOPSYCHIAT, V89, P104, DOI 10.1037/ort0000342
   Arredondo P, 1996, J MULTICULT COUNS D, V24, P42, DOI 10.1002/j.2161-1912.1996.tb00288.x
   Asnaani A, 2012, J CLIN PSYCHOL, V68, P187, DOI 10.1002/jclp.21829
   Barrett SE, 2005, WOMEN THER, V28, P27, DOI 10.1300/J015v28n03_03
   Bartoli E, 2015, WOMEN THER, V38, P246, DOI 10.1080/02703149.2015.1059206
   Boyd-Franklin N, 2003, BLACK FAMILIES THERA, V2nd, P177
   Braun V., 2006, THEMATIC ANAL ANALYS, V3, P77, DOI [10.1191/1478088706qp063oa, DOI 10.1191/1478088706QP063OA]
   Braun V, 2021, QUAL RES PSYCHOL, V18, P328, DOI 10.1080/14780887.2020.1769238
   Braun V, 2019, QUAL RES SPORT EXERC, V11, P589, DOI 10.1080/2159676X.2019.1628806
   BROWN LS, 1990, DIVERSITY COMPLEXITY, P1, DOI DOI 10.1300/J015V09N01_01
   Chang ES, 2012, ADV HEALTH SCI EDUC, V17, P269, DOI 10.1007/s10459-010-9264-1
   Cheng ZH, 2018, PSYCHOL RELIG SPIRIT, V10, P254, DOI 10.1037/rel0000203
   CLANCE PR, 1978, PSYCHOTHER-THEOR RES, V15, P241, DOI 10.1037/h0086006
   Constantine MG, 2007, J COUNS PSYCHOL, V54, P1, DOI 10.1037/0022-0167.54.1.1
   Davis DE, 2018, PSYCHOTHERAPY, V55, P89, DOI 10.1037/pst0000160
   Day-Vines NL, 2007, J COUNS DEV, V85, P401, DOI 10.1002/j.1556-6678.2007.tb00608.x
   Day-Vines NL, 2018, INT J ADV COUNS, V40, P89, DOI 10.1007/s10447-017-9308-9
   Drinane JM, 2018, J COUNS PSYCHOL, V65, P239, DOI 10.1037/cou0000246
   Fuertes JN, 2006, PSYCHOTHERAPY, V43, P480, DOI 10.1037/0033-3204.43.4.480
   Fuertes JN, 2002, COUNS PSYCHOL, V30, P763, DOI 10.1177/0011000002305007
   Gafford J, 2019, J PSYCHOL THEOL, V47, P187, DOI 10.1177/0091647119847540
   Gundel B.E., 2020, PRACTICE INNOVATIONS, V5, P19, DOI [https://doi.org/10.1037/pri0000104, DOI 10.1037/PRI0000104]
   Hays P., 2008, ADDRESSING CULTURAL, V2nd ed., DOI [10.1037/11650-000, DOI 10.1037/11650-000]
   Hays PA, 1996, J COUNS DEV, V74, P332, DOI 10.1002/j.1556-6676.1996.tb01876.x
   Hook JN, 2016, AM J PSYCHOTHER, V70, P149, DOI 10.1176/appi.psychotherapy.2016.70.2.149
   Hook JN, 2013, J COUNS PSYCHOL, V60, P353, DOI 10.1037/a0032595
   Imel ZE, 2011, J COUNS PSYCHOL, V58, P290, DOI 10.1037/a0023284
   Ivey A.E., 2018, INTENTIONAL INTERVIE
   Jordan Judith V., 1991, WOMENS GROWTH CONNEC
   Kegel AF, 2015, CLIN PSYCHOL PSYCHOT, V22, P377, DOI 10.1002/cpp.1899
   Kidder LH, 1987, NEW DIR PROGRAM EVAL, V35, P57
   King KM, 2020, CLIN SUPERV, V39, P248, DOI 10.1080/07325223.2020.1763223
   King KM, 2019, J COUNS DEV, V97, P341, DOI 10.1002/jcad.12283
   Kivlighan DM, 2019, J COUNS PSYCHOL, V66, P45, DOI 10.1037/cou0000294
   Kivlighan DM, 2018, PSYCHOTHERAPY, V55, P39, DOI 10.1037/pst0000142
   Meyer OL, 2013, J COMMUNITY PSYCHOL, V41, P884, DOI 10.1002/jcop.21580
   Moon SH, 2019, J PSYCHOL THEOL, V47, P76, DOI 10.1177/0091647119842407
   Morrow S. L, 2000, HDB COUNSELING PSYCH, P199
   Morrow SL, 1998, WOMEN THER, V21, P37, DOI 10.1300/J015v21n02_03
   Nowell LS, 2017, INT J QUAL METH, V16, DOI 10.1177/1609406917733847
   Owen J., 2018, MICROAGGRESSION THEO, P65, DOI [10.1002/9781119466642.ch5, DOI 10.1002/9781119466642]
   Owen J, 2017, PSYCHOTHER RES, V27, P102, DOI 10.1080/10503307.2015.1078517
   Owen J, 2016, PROF PSYCHOL-RES PR, V47, P30, DOI 10.1037/pro0000046
   Owen J, 2012, J COUNS PSYCHOL, V59, P314, DOI 10.1037/a0027091
   Owen JJ, 2011, PSYCHOTHERAPY, V48, P274, DOI 10.1037/a0022065
   Perez-Rojas AE, 2019, J COUNS PSYCHOL, V66, P534, DOI 10.1037/cou0000344
   Perez-Rojas AE, 2019, PSYCHOTHERAPY, V56, P241, DOI 10.1037/pst0000224
   Rumi J., 2000, JEWELS REMEMBRANCE D, P47
   Schwartz-Shea P., 2014, INTERPRETATION METHO
   Shelton K, 2011, J COUNS PSYCHOL, V58, P210, DOI 10.1037/a0022251
   SUE DW, 1992, J COUNS DEV, V70, P477, DOI 10.1002/j.1556-6676.1992.tb01642.x
   Tao KW, 2015, J COUNS PSYCHOL, V62, P337, DOI 10.1037/cou0000086
   Thompson V. L. S, 1994, PSYCHOL DISCOURSE, V25, P6
   Tsang AKT, 2011, CLIN SOC WORK J, V39, P79, DOI 10.1007/s10615-010-0265-6
   Zhao CJ, 2021, TRAIN EDUC PROF PSYC, V15, P315, DOI 10.1037/tep0000309
NR 58
TC 2
Z9 2
U1 4
U2 7
PU AMER PSYCHOLOGICAL ASSOC, DIV PSYCHOTHERAPY
PI CORAL GABLES
PA 1390 SOUTH DIXIE HIGHWAY, STE 2222, CORAL GABLES, FL 33146-2946 USA
SN 0033-3204
EI 1939-1536
J9 PSYCHOTHERAPY
JI Psychotherapy
PD JUN
PY 2021
VL 58
IS 2
BP 263
EP 274
DI 10.1037/pst0000360
PG 12
WC Psychology, Clinical
WE Social Science Citation Index (SSCI)
SC Psychology
GA UD2PP
UT WOS:000687054800010
PM 33734742
OA Green Accepted, Bronze
DA 2022-08-31
ER

PT J
AU Decelis, K
   Falzon, R
AF Decelis, Karen
   Falzon, Ruth
TI I cannot do that horizontal ellipsis I'm a counsellor: Implications of
   professional boundaries on counsellors' public life as entertainers
SO COUNSELLING & PSYCHOTHERAPY RESEARCH
LA English
DT Article
DE boundaries; ethics; professional identity; public life; self-disclosure;
   social media; therapeutic relationship; well-being
ID THERAPIST SELF-DISCLOSURE; SOCIAL MEDIA; CLIENTS PERSPECTIVE;
   PERCEPTIONS; RESEARCHER; IDENTITY; ETHICS; MIRROR; ISSUES; CARE
AB Background: This study explores perceptions regarding counsellors who are also public entertainers, an issue on which there is a dearth in literature and in codes of ethics. For this study, we reviewed three codes of ethics: the 2014 American Counselling Association's (ACA), the 2017 British Association for Counselling and Psychotherapy's (BACP) and the 2011 Malta Association for the Counselling Profession's (MACP).
   Method: The research question begged a qualitative approach using individual, audio-recorded, semi-structured interviews with twelve participants: six counsellors and six non-counsellors. Thematic analysis was selected as the most appropriate methods for analysis.
   Findings: Participants think that counsellors can be entertainers during their free time, but need strict boundaries and ethical responsibility whilst following Rogers' (1957, 1980) person-centred skills of being non-judgemental, empathic and congruent. Boundaries, the context of a small-island community, public life, self-disclosure, wellbeing and challenges were all major themes elicited. Counsellor participants (CPs) highlighted that there is no guide Maltese counsellors can follow regarding what they can and cannot do in public as public entertainers. Participants noted that in the local context, counsellors need to be careful about disclosing their opinions regarding Politics and political affiliations. Politics seemed to be of particular concern and reflects the local biparty culture often loaded with emotions and very strong opinion and allegiances. Participants also reflected that the status of an entertainer/counsellor can also help publicise the profession in the best interest of wellbeing and the profession.
   Implications for Practice: Implications for practice include training courses with opportunities for reflection on what counsellors can/not do in public in order to continuously address boundaries; training on social media behaviour; training on specialised ethical issues around being a counsellor/entertainer through continuing professional development sessions; specialised training for supervisors; issues to be address in contacts with clients; and updated codes of ethics/ethical framworks.
   Conclusion: Recommendations include personal reflection and supervision, training at master's level, continued professional development, revised codes of ethics and ethical guidance by qualified supervisors. This study was a master's dissertation submission, where Karen was the supervisee and Ruth the supervisor.
C1 [Decelis, Karen] Minist Educ, Valletta, Malta.
   [Falzon, Ruth] Univ Malta, Msida, Malta.
RP Falzon, R (corresponding author), Univ Malta, Fac Social Wellbeing, Dept Counselling, Room 101,65, MSD-2011 Msida, Malta.
EM ruth.falzon@um.edu.mt
CR American Counselling Association, 2014, AC COD ETH
   Andrews T, 2012, GROUNDED THEORY REV, V11, P39
   Arifin S.R.B.M., 2018, INT J CARE SCHOLARS, V1, P30
   Aristotle, 2010, NICOMACHEAN ETHICS T
   Au A, 2018, INT J SOCIOL SOC POL, V38, P474, DOI 10.1108/IJSSP-08-2017-0102
   Audet CT, 2011, COUNS PSYCHOL Q, V24, P85, DOI 10.1080/09515070.2011.589602
   Baldacchino G, 2002, WEST EUR POLIT, V25, P191, DOI 10.1080/713601632
   BANDURA A, 1989, AM PSYCHOL, V44, P1175, DOI 10.1037/0003-066X.44.9.1175
   Behnke S., 2008, APA MONITOR PSYCHOL, V39, P74
   Boissevain J., 1974, FRIENDS FRIENDS NETW
   Bond T., 2015, CONFIDENTIALITY RECO
   Bond T., 2010, STANDARDS ETHICS COU, V3
   Bonner Ann, 2002, Nurse Res, V9, P7
   Bordin E.S., 1979, PSYCHOTHERAPY THEORY, V16, P252, DOI [10.1037/h0085885, DOI 10.1037/H0085885]
   Borg A., 1997, M EXP LANG PLANN COU
   Braun V, 2019, QUAL RES SPORT EXERC, V11, P589, DOI 10.1080/2159676X.2019.1628806
   Breen LJ, 2007, AUST COMMUNITY PSYCH, V19, P163
   Burke M, 2010, CHI2010: PROCEEDINGS OF THE 28TH ANNUAL CHI CONFERENCE ON HUMAN FACTORS IN COMPUTING SYSTEMS, VOLS 1-4, P1909
   Caruana C., 2019, TIMES MALTA
   Cauchi M., 2017, INT HDB POLICY RES S, P365, DOI [10.1007/978-3-319-58179-8_24, DOI 10.1007/978-3-319-58179-8_24]
   Chan ZCY, 2013, QUAL REP, V18
   CLAIBORN CD, 1994, PROF PSYCHOL-RES PR, V25, P268, DOI 10.1037/0735-7028.25.3.268
   Cooper F., 2012, PROFESSIONAL BOUNDAR
   Corey G., 1993, ISSUES ETHICS HELPIN, V4
   Corey G., 2013, THEORY PRACTICE COUN, V9th
   Creswell J.W., 2018, RES DESIGN QUALITATI, V5th
   DeLyser D, 2001, GEOGR REV, V91, P441, DOI 10.2307/3250847
   Demers JA, 2016, PSYCHOL SCHOOLS, V53, P517, DOI 10.1002/pits.21920
   DePalma Renee., 2018, SAGE HDB QUALITATIVE, pIX
   Diacono T., 2020, MALTESE COMEDIAN TEA
   DiCicco-Bloom B, 2006, MED EDUC, V40, P314, DOI 10.1111/j.1365-2929.2006.02418.x
   Eurostat, 2021, MIGR MIGR POP STAT
   Everall R. D., 2004, CANADIAN J COUNSELLI, V38, P25
   Falzon R, 2020, COUNS PSYCHOTHER RES, V20, P81, DOI 10.1002/capr.12261
   Farber BA, 2003, J CLIN PSYCHOL, V59, P525, DOI 10.1002/jclp.10156
   Forrester M. A, 2010, DOING QUALITATIVE RE
   Fox A, 2017, EDUC INF TECHNOL, V22, P647, DOI 10.1007/s10639-015-9442-0
   Frankish K, 2012, AUSTRALAS PSYCHIATRY, V20, P181, DOI 10.1177/1039856212447881
   Freeman A, 1990, CLIN APPL COGNITIVE
   Gale AU, 2003, J COUNS DEV, V81, P3, DOI 10.1002/j.1556-6678.2003.tb00219.x
   Goldfried MR, 2003, J CLIN PSYCHOL, V59, P555, DOI 10.1002/jclp.10159
   Goldin E, 2006, J COUNS DEV, V84, P397, DOI 10.1002/j.1556-6678.2006.tb00422.x
   Greysen SR, 2010, J GEN INTERN MED, V25, P1227, DOI 10.1007/s11606-010-1447-1
   Griffith BrianA., 2000, COUNSEL ED SUPERVISI, V40, P82, DOI DOI 10.1002/J.1556-6978.2000.TB01240.X
   Griscti L., 2016, THESIS U MALTA
   Grosch W.N., 1995, PERILOUS CALLING HAZ, P275
   Haeny AM, 2014, ETHICS BEHAV, V24, P265, DOI 10.1080/10508422.2013.860030
   Hofisi C., 2014, MEDITERRANEAN J SOCI, V5, P60, DOI [10.5901/mjss.2014.v5n16p60, DOI 10.5901/MJSS.2014.V5N16P60]
   Houghton DJ, 2010, J TECHNOL HUMAN SERV, V28, P74, DOI 10.1080/15228831003770775
   Javadi M, 2016, J CLIENT CARE, DOI [10.15412/J.JCC.02010107, DOI 10.15412/J.JCC.02010107]
   Jourard SM., 1971, SELF DISCLOSURE EXPT
   Kaplan DM, 2017, J COUNS DEV, V95, P110, DOI 10.1002/jcad.12122
   Karakoc A, 2016, IRAN J KIDNEY DIS, V10, P395
   Kennedy E., 2001, BECOMING COUNSELLOR, V3
   King J., 2013, CRITICAL ANAL COUNSE
   Knox S, 2003, J CLIN PSYCHOL, V59, P529, DOI 10.1002/jclp.10157
   Kolmes K, 2012, PROF PSYCHOL-RES PR, V43, P606, DOI 10.1037/a0028678
   Kubheka B, 2017, SAMJ S AFR MED J, V107, P386, DOI [10.7196/SAMJ.2017.v107i5.12047, 10.7196/samj.2017.v107i5.12047]
   Langdridge D., 2007, PHENOMENOLOGICAL PSY
   Li Z, 2019, INT J ENV RES PUB HE, V16, DOI 10.3390/ijerph16244980
   Liebler R., 2014, PACE LAW REV, V35, P398
   Lindberg I, 2013, SEX REPROD HEALTHC, V4, P147, DOI 10.1016/j.srhc.2013.10.002
   Mahalik J.R., 2000, PRACTISING FEMINIST, P189
   Malta Association for the Counselling Profession (MACP), 2011, COD ETH
   Maslow A. H., 1962, PSYCHOL BEING
   Maurice E., 2017, HEATED LIFE MALTAS P
   McLeod, 2001, QUALITATIVE RES COUN
   McLeod J., 2009, INTRO COUNSELLING, V4
   McLeod J., 2003, DOING COUNSELLING RE
   Meara NM, 1996, COUNS PSYCHOL, V24, P4, DOI 10.1177/0011000096241002
   Micallef E., 2008, TIMES MALTA
   Myers D, 2006, PSYCHOTHERAPY, V43, P173, DOI 10.1037/0033-3204.43.2.173
   Myers JE, 2004, J COUNS DEV, V82, P466, DOI 10.1002/j.1556-6678.2004.tb00335.x
   Natwick J., 2018, COUNSELLING TODAY
   Newton N., 2010, EXPLORING QUALITATIV, V1, P1
   Nigro T., 2004, CANADIAN J COUNSELLI, V38, P36
   NILSSON DE, 1979, J COUNS PSYCHOL, V26, P399
   Noyce R, 2018, PSYCHOTHER RES, V28, P281, DOI 10.1080/10503307.2016.1208373
   O'Bryant B.J., 1992, MARKETING YOURSELF P
   Oppenheim A.N., 1992, QUESTIONNAIRE DESIGN
   Peterson ZD, 2002, PSYCHOTHERAPY, V39, P21, DOI 10.1037//0033-3204.39.1.21
   RAVITCH S. M., 2012, REASON RIGOR CONCEPT
   Reeves A, 2011, COUNS PSYCHOTHER RES, V11, P247, DOI 10.1080/14733145.2011.631307
   Rogers C., 1961, BECOMING PERSON
   Rogers C. R., 1980, WAY BEING
   Rogers CR, 2007, PSYCHOTHERAPY, V44, P240, DOI 10.1037/0033-3204.44.3.240
   ROGERS CR, 1951, CLIENT CENTERED THER
   Rosenberg T, 2006, J MARITAL FAM THER, V32, P87, DOI 10.1111/j.1752-0606.2006.tb01590.x
   RYFF CD, 1982, J PERS SOC PSYCHOL, V42, P108, DOI 10.1037/0022-3514.42.1.108
   RYFF CD, 1995, J PERS SOC PSYCHOL, V69, P719
   Schmidt C, 2012, REFLECT PRACT, V13, P77, DOI 10.1080/14623943.2011.626024
   Smith A., 2011, WHY AM USE SOCIAL ME
   SMITH D, 1995, PROF PSYCHOL-RES PR, V26, P499, DOI 10.1037/0735-7028.26.5.499
   STEARNS GM, 1993, CAN J CRIMINOL, V35, P127
   Syme G, 2006, INT J ADV COUNS, V28, P57, DOI 10.1007/s10447-005-8499-7
   Tu CH, 2008, EDUC MEDIA INT, V45, P253, DOI 10.1080/09523980802588576
   University of Malta, 2020, MAST COUNS
   Unluer S., 2012, QUAL REP, V17, P1
   Veletsianos G, 2012, J COMPUT ASSIST LEAR, V28, P336, DOI 10.1111/j.1365-2729.2011.00449.x
   Vella M.G., 2018, S MELITENSIA, V14, P405
   Ventola C Lee, 2014, P T, V39, P491
   Yalom I. D., 2002, GIFT THERAPY OPEN LE
NR 102
TC 0
Z9 0
U1 0
U2 1
PU WILEY
PI HOBOKEN
PA 111 RIVER ST, HOBOKEN 07030-5774, NJ USA
SN 1473-3145
EI 1746-1405
J9 COUNS PSYCHOTHER RES
JI Couns. Psychother. Res.
PD JUN
PY 2022
VL 22
IS 2
BP 480
EP 490
DI 10.1002/capr.12413
EA MAY 2021
PG 11
WC Psychology, Clinical
WE Emerging Sources Citation Index (ESCI)
SC Psychology
GA 0X3AB
UT WOS:000653147600001
DA 2022-08-31
ER

PT J
AU Khoshfetrat, A
   Moore, G
   Kiernan, G
AF Khoshfetrat, Ali
   Moore, Gerry
   Kiernan, Gemma
TI Problematic psychoanalytic supervision: An interpretative
   phenomenological analysis study
SO COUNSELLING & PSYCHOTHERAPY RESEARCH
LA English
DT Article
DE interpretative phenomenological analysis; psychoanalysis; psychoanalytic
   supervision; supertransference; supervision relationship
ID CLINICAL SUPERVISION; PSYCHOTHERAPY TRAINEES; WORKING ALLIANCE;
   SELF-DISCLOSURE; NONDISCLOSURE; THERAPIST; EVENTS
AB Problematic supervision has been found to be a common occurrence among psychotherapists worldwide. Although there are some research studies that explore therapists' experiences of problematic supervision, the literature on such experiences in the context of psychoanalytic supervision is limited. This study, as part of a larger study, explored psychoanalytic psychotherapists' experiences of problematic supervision. Using semi-structured interviews, 14 professional psychoanalytic practitioners were interviewed. Interpretative phenomenological analysis was employed for data analysis. Five themes were identified: feeling frustrated, hurting deprivation, holding back, losing my voice and challenging boundaries. This is the first study capturing professional psychoanalytic therapists' lived experiences of problematic supervision. The findings emphasise a need to take into account the supervisees' conceptualisations about their difficult experiences in order to conduct supervision in a way that is meaningful and accessible for them. The study findings can be extended by future studies that explore the supervisors and the clients' experiences of supervision. Further implications for practice and policy and recommendations for future research are discussed.
C1 [Khoshfetrat, Ali; Moore, Gerry; Kiernan, Gemma] Dublin City Univ, Sch Nursing Psychotherapy & Community Hlth, H219, Dublin, Ireland.
RP Khoshfetrat, A (corresponding author), Dublin City Univ, Sch Nursing Psychotherapy & Community Hlth, H219, Dublin, Ireland.
EM ali.khoshfetrat2@mail.dcu.ie
OI Khoshfetrat, Ali/0000-0001-8632-5137
FU School of Nursing, Psychotherapy and Community Health
FX This study was supported by a Studentship scheme at the School of
   Nursing, Psychotherapy and Community Health under a scheme for the
   enhancement of research
CR Alonso A, 2000, J Psychother Pract Res, V9, P55
   BERGER SS, 1993, PSYCHOTHER, V30, P86, DOI 10.1037/0033-3204.30.1.86
   Bernard J. M, 2009, FUNDAMENTALS CLIN SU
   Bernard J. M., 2019, FUNDAMENTALS CLIN SU, V6th
   BORDIN ES, 1983, COUNS PSYCHOL, V11, P35, DOI 10.1177/0011000083111007
   Cabaniss DL, 2001, J AM PSYCHOANAL ASS, V49, P235, DOI 10.1177/00030651010490010501
   Callahan, 2016, SCAND PSYCHOANAL REV, V39, P46, DOI [10.1080/01062301.2016.1218599, DOI 10.1080/01062301.2016.1218599]
   Carlsson J, 2011, PSYCHOTHER RES, V21, P141, DOI 10.1080/10503307.2010.506894
   Chamberlain K, 2011, HEALTH PSYCHOL REV, V5, P48, DOI 10.1080/17437199.2010.520113
   Dawson D, 2015, COUNS PSYCHOTHER RES, V15, P21, DOI 10.1002/capr.12003
   Dulsster D, 2019, PSYCHOANAL PSYCHOL, V36, P19, DOI 10.1037/pap0000187
   Ellis MV, 2015, J COUNS PSYCHOL, V62, P621, DOI 10.1037/cou0000110
   Ellis MV, 2014, COUNS PSYCHOL, V42, P434, DOI 10.1177/0011000013508656
   Ellis MV, 2010, CLIN SUPERV, V29, P95, DOI 10.1080/07325221003741910
   Ellis MV, 2001, J COUNS PSYCHOL, V48, P401, DOI 10.1037//0022-0167.48.4.401
   Farber BA, 2006, SELF DISCLOSURE PSYC
   Gibson AS, 2019, J COUNS PSYCHOL, V66, P114, DOI 10.1037/cou0000295
   Gold J., 2010, CORSINIS ENCY PSYCHO, P723
   Gottlieb MC, 2007, PROF PSYCHOL-RES PR, V38, P241, DOI 10.1037/0735-7028.38.3.241
   Grant J, 2012, J COUNS PSYCHOL, V59, P528, DOI 10.1037/a0030000
   Gray LA, 2001, J COUNS PSYCHOL, V48, P371, DOI 10.1037/0022-0167.48.4.371
   Greggerson, 2016, J COUNSELOR PREPARAT, V8, DOI [10.7729/81.1145, DOI 10.7729/81.1145]
   HAYNES R, 2003, CLIN SUPERVISION HEL
   Heru Alison M., 2004, American Journal of Psychotherapy, V58, P76
   Hess SA, 2008, PSYCHOTHER RES, V18, P400, DOI 10.1080/10503300701697505
   Hindes Y.L., 2011, CAN J COUNS PSYCHOT, V45, P240
   Josselson R, 2004, NARRAT INQ, V14, P1, DOI 10.1075/ni.14.1.01jos
   Killian KD., 2008, TRAUMATOLOGY, V14, P32, DOI [10.1177/1534765608319083, DOI 10.1177/1534765608319083]
   Knox S, 2003, J CLIN PSYCHOL, V59, P529, DOI 10.1002/jclp.10157
   Koob J.J., 2003, CLIN SUPERVISOR, V21, P161, DOI [10.1300/J001v21n02_11, DOI 10.1300/J001V21N02_11]
   Kottler J., 2017, BEING THERAPIST
   Kvale S., 2009, INTERVIEWS LEARNING, V2
   LACAN J, 1966, ECRITS, P197
   Ladany N, 1999, J COUNS DEV, V77, P447, DOI 10.1002/j.1556-6676.1999.tb02472.x
   Ladany N, 1996, J COUNS PSYCHOL, V43, P10, DOI 10.1037/0022-0167.43.1.10
   Ladany N, 2013, COUNS PSYCHOL, V41, P28, DOI 10.1177/0011000012442648
   Lehrman-Waterman D, 2001, J COUNS PSYCHOL, V48, P168, DOI 10.1037//0022-0167.48.2.168
   McNamara M.J., 2018, EFFECTIVE SUPERVISIO
   Morgan MM, 2007, J MARITAL FAM THER, V33, P1, DOI 10.1111/j.1752-0606.2007.00001.x
   Morrissey J., 2001, COUNS PSYCHOL, V14, P103, DOI DOI 10.1080/09515070126329
   Nelson ML, 2008, J COUNS PSYCHOL, V55, P172, DOI 10.1037/0022-0167.55.2.172
   Nelson ML, 2001, J COUNS PSYCHOL, V48, P384, DOI 10.1037/0022-0167.48.4.384
   Norberg J, 2016, CLIN SUPERV, V35, P268, DOI 10.1080/07325223.2016.1219896
   Pegeron JP, 2008, PSYCHOANAL INQ, V28, P344, DOI 10.1080/07351690801962406
   Pietkiewicz I, 2014, CZASOP PSYCHOL, V20, P7, DOI DOI 10.14691/CPPJ.20.1.7
   Pietkiewicz IJ, 2015, CLIN PSYCHOL PSYCHOT, V22, P708, DOI 10.1002/cpp.1930
   Power S., 2007, PRACTISING CLIN SUPE
   Ramos-Sanchez L, 2002, PROF PSYCHOL-RES PR, V33, P197, DOI 10.1037//0735-7028.33.2.197
   Ronnestad MH, 2003, J CAREER DEV, V30, P5, DOI 10.1177/089484530303000102
   Rubenstein L.E., 2007, TALKING SUPERVISION, P39
   Sadock BJ., 2015, KAPLAN SADOCKS SYNOP
   Sarnat JE, 2012, J CONTEMP PSYCHOTHER, V42, P151, DOI 10.1007/s10879-011-9201-5
   Sarnat Joan E, 2019, Am J Psychoanal, V79, P304, DOI 10.1057/s11231-019-09202-5
   Shaw R., 2010, QUALITATIVE RES PSYC, V7, P233, DOI [10.1080/14780880802699092, DOI 10.1080/14780880802699092]
   Singh-Pillay N, 2019, COUNS PSYCHOTHER RES, V19, P83, DOI 10.1002/capr.12203
   Smith J.A., 2004, DOING SOCIAL PSYCHOL, P229, DOI DOI 10.1037/13620-005
   Son E, 2013, PSYCHOTHERAPY, V50, P189, DOI 10.1037/a0033115
   Staples-Bradley LK, 2019, TRAIN EDUC PROF PSYC, V13, P216, DOI 10.1037/tep0000242
   Stromme H, 2012, NORD PSYCHOL, V64, P203, DOI 10.1080/19012276.2012.731314
   Teitelbaum S.H., 1990, PSYCHOANAL PSYCHOL, V7, P243, DOI [10.1037/h0079155, DOI 10.1037/H0079155]
   Tindall L., 2009, INTERPRETATIVE PHENO, V6, P346
   Tuffour I., 2017, J HEALTHCARE COMMUNI, V2, P1, DOI [10.4172/2472-1654.100093, https://doi.org/10.4172/2472-1654.100093, DOI 10.4172/2472-1654.100093]
   Watkins, 1997, HDB PSYCHOTHERAPY SU, P249
   Watkins, 1999, CLIN SUPERVISOR, V18, P47, DOI [10.1300/J001v18n01_04, DOI 10.1300/J001V18N01_04]
   Watkins CE, 2017, J PSYCHOTHER INTEGR, V27, P201, DOI 10.1037/int0000058
   Watkins CE, 2015, INT FORUM PSYCHOANAL, V24, P230, DOI 10.1080/0803706X.2013.847532
   Watkins CE, 2015, PSYCHOANAL PSYCHOL, V32, P451, DOI 10.1037/a0034039
   Watkins CE, 2014, INT FORUM PSYCHOANAL, V23, P220, DOI 10.1080/0803706X.2012.712219
   Watkins C Edward Jr, 2011, Psychoanal Rev, V98, P401, DOI 10.1521/prev.2011.98.3.401
   Watkins CE, 2015, PSYCHOANAL PSYCHOTHE, V29, P5, DOI 10.1080/02668734.2014.980305
   Yourman DB, 1996, PSYCHOTHERAPY, V33, P567, DOI 10.1037/0033-3204.33.4.567
   Zachrisson A, 2011, INT J PSYCHOANAL, V92, P943, DOI 10.1111/j.1745-8315.2011.00417.x
NR 72
TC 2
Z9 2
U1 3
U2 8
PU WILEY
PI HOBOKEN
PA 111 RIVER ST, HOBOKEN 07030-5774, NJ USA
SN 1473-3145
EI 1746-1405
J9 COUNS PSYCHOTHER RES
JI Couns. Psychother. Res.
PD MAR
PY 2022
VL 22
IS 1
BP 225
EP 237
DI 10.1002/capr.12415
EA MAY 2021
PG 13
WC Psychology, Clinical
WE Emerging Sources Citation Index (ESCI)
SC Psychology
GA YI0WL
UT WOS:000649980500001
OA hybrid
DA 2022-08-31
ER

PT J
AU Veilleux, JC
   Schwartz-Mette, RA
   Gregus, SJ
AF Veilleux, Jennifer C.
   Schwartz-Mette, Rebecca A.
   Gregus, Samantha J.
TI Development of the Standardized Supervisee Framework as a Novel Approach
   to Supervision Training
SO TRAINING AND EDUCATION IN PROFESSIONAL PSYCHOLOGY
LA English
DT Article; Early Access
DE supervision; standardized patient; clinical training; qualitative
   research
ID CLINICAL SUPERVISION; PSYCHOTHERAPY; COMPETENCE; PSYCHOLOGY; MODEL;
   CONSTRUCT; TOPICS
AB The standardized patient model is a high-quality method of training and assessment of clinical competencies, and with some modifications it could provide a useful approach for training and assessing supervisory competency. The goal of the current work was to (Study 1) develop and validate case materials (written intake summary, case notes, and brief video segments of mock therapy sessions) with experienced supervisors (n = 92), and then (Study 2) pilot test the full standardized supervisee framework in clinical psychology doctoral students completing a supervision course (n = 6). Results from Study 1 confirmed that the four scenarios reliably differed from each other in the depiction of the central clinical issues that a supervisor would need to address. In Study 2, doctoral students completed the entire framework, where they reviewed the written case material and video clip from one scenario, and then conducted a mock supervision session with a trained clinician-actor and received feedback on their supervision skills. Qualitative interviews with Study 2 participants confirmed the feasibility of the standardized supervisee framework within a doctoral training program. Students reported learning about themselves as supervisors-in-training and learning how to demonstrate applied supervision skills. Data verified the importance of feedback on the development of supervision skills and that the experiential nature of the framework holds value. We discuss some additional ways the standardized supervisee framework could be used, including its potential value as an assessment of supervisory competency.
   Public Significance Statement These studies describe the development and evaluation of standardized case materials for using a standardized supervisee model of training with doctoral students as supervisor trainees and assessing supervision competencies in professional psychology training programs. Our results indicate that the experiential, standardized supervisee framework is feasible to use within doctoral training programs and enhanced graduate students' supervisory knowledge and skills, making it a valuable exercise for supervision training.
C1 [Veilleux, Jennifer C.] Univ Arkansas, Dept Psychol Sci, 216 Mem Hall, Fayetteville, AR 72701 USA.
   [Schwartz-Mette, Rebecca A.] Univ Maine, Dept Psychol, Orono, ME 04469 USA.
   [Gregus, Samantha J.] Wichita State Univ, Dept Psychol, Wichita, KS 67208 USA.
RP Veilleux, JC (corresponding author), Univ Arkansas, Dept Psychol Sci, 216 Mem Hall, Fayetteville, AR 72701 USA.
EM jcveille@uark.edu
OI Gregus, Samantha/0000-0001-8225-9646
FU Council of University Directors of Clinical Psychology Seed Grant
FX Funded by Council of University Directors of Clinical Psychology Seed
   Grant.
CR Alfonsson S, 2018, COGN BEHAV THERAPY, V47, P206, DOI 10.1080/16506073.2017.1369559
   American Psychological Association, 2014, GUID CLIN SUP HLTH S
   American Psychological Association, 2015, STAND ACCR HLTH SERV
   Barnett JE, 2014, J CLIN PSYCHOL, V70, P1051, DOI 10.1002/jclp.22126
   Bloor L.E., 2018, PSYCHOLOGY IRVINE, V09, P809, DOI [10.4236/psych.2018.94052, DOI 10.4236/PSYCH.2018.94052]
   Borders LD, 2017, COUNS EDUC SUPERV, V56, P208, DOI 10.1002/ceas.12073
   Callahan JL, 2018, TRAIN EDUC PROF PSYC, V12, P245, DOI 10.1037/tep0000208
   Charmaz K., 2006, CONSTRUCTING GROUNDE
   Chur-Hansen Anna, 2006, Australas Psychiatry, V14, P67, DOI 10.1111/j.1440-1665.2006.02248.x
   Dow DM, 2009, CLIN SUPERV, V28, P36, DOI 10.1080/07325220902832515
   Ellis MV, 2017, CLIN SUPERV, V36, P20, DOI 10.1080/07325223.2017.1297752
   Ellis MV, 2014, COUNS PSYCHOL, V42, P434, DOI 10.1177/0011000013508656
   Falender CA, 2007, PROF PSYCHOL-RES PR, V38, P232, DOI 10.1037/0735-7028.38.3.232
   Falender CA, 2018, AM PSYCHOL, V73, P1240, DOI 10.1037/amp0000385
   Fouad NA, 2009, TRAIN EDUC PROF PSYC, V3, pS5, DOI 10.1037/a0015832
   Gazzola N, 2013, CLIN SUPERV, V32, P15, DOI 10.1080/07325223.2013.778678
   Kaslow NJ, 2007, PROF PSYCHOL-RES PR, V38, P479, DOI 10.1037/0735-7028.38.5.479
   Kuhne F, 2018, ACAD PSYCHIATR, V42, P773, DOI 10.1007/s40596-018-0886-6
   Logie C, 2013, J SOC WORK EDUC, V49, P66, DOI 10.1080/10437797.2013.755377
   Lyon RC, 2008, CLIN SUPERV, V27, P268, DOI 10.1080/07325220802490877
   Majcher JA, 2009, TRAIN EDUC PROF PSYC, V3, P63, DOI 10.1037/a0014470
   Mann ST, 2018, PROF PSYCHOL-RES PR, V49, P98, DOI 10.1037/pro0000171
   Masters KS, 2015, TRAIN EDUC PROF PSYC, V9, P170, DOI 10.1037/tep0000079
   McMahon M., 2004, COUNS EDUC SUPERV, V43, P301, DOI DOI 10.1002/J.1556-6978.2004.TB01854.X
   Meghani DT, 2021, TRAIN EDUC PROF PSYC, V15, P37, DOI 10.1037/tep0000291
   Milne D, 2008, CLIN SUPERV, V27, P170, DOI 10.1080/07325220802487915
   MILNE DL, 2014, WILEY INT HDB CLIN S, V2012, P402
   Nelson M. L., 2005, CRITICAL EVENTS PSYC, DOI [10.1037/10958-000, DOI 10.1037/10958-000]
   NORCINI JJ, 1993, EVAL HEALTH PROF, V16, P322, DOI 10.1177/016327879301600305
   Peabody JW, 2000, JAMA-J AM MED ASSOC, V283, P1715, DOI 10.1001/jama.283.13.1715
   Reiser RP, 2018, COGN BEH THER, V11, DOI 10.1017/S1754470X18000065
   Rodolfa E, 2005, PROF PSYCHOL-RES PR, V36, P347, DOI 10.1037/0735-7028.36.4.347
   Scott KJ, 2000, COUNS PSYCHOL, V28, P403, DOI 10.1177/0011000000283007
   Stoltenberg C.D., 2008, CASEBOOK CLIN SUPERV, P39, DOI [10.1037/11792-003, DOI 10.1037/11792-003]
   Swank JM, 2012, COUNS EDUC SUPERV, V51, P189, DOI 10.1002/j.1556-6978.2012.00014.x
   Tarlow KR, 2020, J PSYCHOTHER INTEGR, V30, P383, DOI 10.1037/int0000210
   Vandyk AD, 2018, INT J MENT HEALTH NU, V27, P514, DOI 10.1111/inm.12419
   Veilleux JC, 2014, J CONTEMP PSYCHOTHER, V44, P31, DOI 10.1007/s10879-013-9245-9
   Watkins CE, 2019, CLIN SUPERV, V38, P58, DOI 10.1080/07325223.2018.1487355
   Watkins C Edward Jr, 2014, Am J Psychother, V68, P251
   Watkins CE, 2014, J CONTEMP PSYCHOTHER, V44, P233, DOI 10.1007/s10879-014-9268-x
   Weck F, 2017, COGN BEH THER, V10, DOI 10.1017/S1754470X17000046
   Worthen V, 1996, J COUNS PSYCHOL, V43, P25, DOI 10.1037/0022-0167.43.1.25
   Wrape ER, 2015, TRAIN EDUC PROF PSYC, V9, P35, DOI 10.1037/tep0000014
NR 44
TC 0
Z9 0
U1 1
U2 1
PU EDUCATIONAL PUBLISHING FOUNDATION-AMERICAN PSYCHOLOGICAL ASSOC
PI WASHINGTON
PA 750 FIRST ST, NE, WASHINGTON, DC 20002-4242 USA
SN 1931-3918
EI 1931-3926
J9 TRAIN EDUC PROF PSYC
JI Train. Educ. Prof. Psychol.
DI 10.1037/tep0000373
EA MAY 2021
PG 14
WC Psychology, Educational
WE Social Science Citation Index (SSCI)
SC Psychology
GA XT0PA
UT WOS:000733298200001
DA 2022-08-31
ER

PT J
AU Michael, ST
   Blakey, SM
   Sherrill, AM
   Aosved, AC
AF Michael, Scott T.
   Blakey, Shannon M.
   Sherrill, Andrew M.
   Aosved, Allison C.
TI Exposure Therapy Training and Supervision: Research-Informed Strategies
   for Addressing Barriers to Adoption and Dissemination
SO TRAINING AND EDUCATION IN PROFESSIONAL PSYCHOLOGY
LA English
DT Article
DE exposure therapy; supervision; negative attitudes about exposure therapy
ID COGNITIVE-BEHAVIORAL THERAPY; ANXIETY DISORDERS; EXPERIENTIAL AVOIDANCE;
   INTEROCEPTIVE EXPOSURE; PTSD; PSYCHOLOGISTS; PSYCHOTHERAPY; VETERANS;
   EFFICACY; DELIVERY
AB This paper describes how supervision can be used to address trainee attitudes and beliefs that maybe detrimental to the effectiveness of exposure therapy and, as a byproduct, the ability of the trainee to acquire new clinical skills. We highlight key negative beliefs and attitudes about exposure therapy that are important for supervisors to address with trainees and provide recommendations for how supervisors can identify and address such beliefs in their trainees.
C1 [Michael, Scott T.] Vet Affairs Puget Sound Hlth Care Syst, Seattle Div, Seattle, WA 98108 USA.
   [Michael, Scott T.] Univ Washington, Sch Med, Seattle, WA 98195 USA.
   [Blakey, Shannon M.] Durham Vet Affairs Hlth Care Ctr, Vet Affairs Midatlant Mental Illness Res Educ & C, Durham, NC USA.
   [Sherrill, Andrew M.] Emory Univ, Sch Med, Atlanta, GA 30322 USA.
   [Aosved, Allison C.] Vet Affairs Pacific Isl Hlth Care Syst, Honolulu, HI USA.
RP Michael, ST (corresponding author), Vet Affairs Puget Sound Hlth Care Syst, 1660 South Columbian Way 116MHC, Seattle, WA 98108 USA.
EM scott.michael@va.gov
OI Blakey, Shannon/0000-0002-9291-3688
FU Department of Veterans Affairs Office of Academic Affiliations Advanced
   Fellowship Program in Mental Illness Research and Treatment
FX SHANNON M. BLAKEY was supported by the Department of Veterans Affairs
   Office of Academic Affiliations Advanced Fellowship Program in Mental
   Illness Research and Treatment.
CR Addis ME, 1999, CLIN PSYCHOL-SCI PR, V6, P430, DOI 10.1093/clipsy/6.4.430
   American Psychological Association, 2002, AM PSYCHOL, V57, P1060, DOI 10.1037/0003-066X.57.12.1060
   Becker CB, 2004, BEHAV RES THER, V42, P277, DOI 10.1016/S0005-7967(03)00138-4
   Bennett-Levy J, 2001, BEHAV COGN PSYCHOTH, V29, P203, DOI 10.1017/S1352465801002077
   Blakey SM, 2016, CLIN PSYCHOL REV, V49, P1, DOI 10.1016/j.cpr.2016.07.002
   Clark DM, 2011, INT REV PSYCHIATR, V23, P318, DOI 10.3109/09540261.2011.606803
   Cook Joan M, 2018, Pract Innov (Wash D C), V3, P153, DOI 10.1037/pri0000070
   Craske MG, 2014, BEHAV RES THER, V58, P10, DOI 10.1016/j.brat.2014.04.006
   Deacon B, 2013, BEHAV RES THER, V51, P588, DOI 10.1016/j.brat.2013.06.006
   Deacon BJ, 2013, J ANXIETY DISORD, V27, P772, DOI 10.1016/j.janxdis.2013.04.006
   Deacon BJ, 2013, J ANXIETY DISORD, V27, P259, DOI 10.1016/j.janxdis.2013.02.004
   Farrell NR, 2016, BEHAV RES THER, V85, P53, DOI 10.1016/j.brat.2016.08.011
   Farrell NR, 2013, J ANXIETY DISORD, V27, P781, DOI 10.1016/j.janxdis.2013.09.003
   Farrell NR, 2013, J ANXIETY DISORD, V27, P763, DOI 10.1016/j.janxdis.2013.03.007
   Feeny NC, 2003, COGN BEHAV PRACT, V10, P85, DOI 10.1016/S1077-7229(03)80011-1
   Foa EB, 2002, J CONSULT CLIN PSYCH, V70, P1022, DOI 10.1037//0022-006X.70.4.1022
   Follette VM, 2000, COGN BEHAV PRACT, V7, P306, DOI 10.1016/S1077-7229(00)80088-7
   Friedberg RD, 2009, BEHAV MODIF, V33, P104, DOI 10.1177/0145445508322609
   Harned MS, 2013, J ANXIETY DISORD, V27, P754, DOI 10.1016/j.janxdis.2013.02.006
   Hasin DS, 2015, SOC PSYCH PSYCH EPID, V50, P1609, DOI 10.1007/s00127-015-1088-0
   Hayes SC, 2004, PSYCHOL REC, V54, P553, DOI 10.1007/BF03395492
   Jacoby RJ, 2016, CLIN PSYCHOL REV, V49, P28, DOI 10.1016/j.cpr.2016.07.001
   Karlin BE, 2014, AM PSYCHOL, V69, P19, DOI 10.1037/a0033888
   Kimerling RE, 2000, COGN BEHAV PRACT, V7, P312, DOI 10.1016/S1077-7229(00)80089-9
   Maguen S, 2019, PSYCHIAT RES, V274, P112, DOI 10.1016/j.psychres.2019.02.027
   Meyer JM, 2014, BEHAV RES THER, V54, P49, DOI 10.1016/j.brat.2014.01.004
   Olatunji BO, 2010, PSYCHIAT CLIN N AM, V33, P557, DOI 10.1016/j.psc.2010.04.002
   Olatunji BO, 2009, COGN BEHAV PRACT, V16, P172, DOI 10.1016/j.cbpra.2008.07.003
   Pittig A, 2019, BEHAV THER, V50, P353, DOI 10.1016/j.beth.2018.07.003
   Reid AM, 2017, TRAIN EDUC PROF PSYC, V11, P260, DOI 10.1037/tep0000159
   Scherr SR, 2015, J CONTEXT BEHAV SCI, V4, P21, DOI 10.1016/j.jcbs.2014.12.002
   Schulte D, 2002, CLIN PSYCHOL-SCI PR, V9, P312, DOI 10.1093/clipsy/9.3.312
   Schumacher S, 2015, PSYCHIAT RES, V230, P668, DOI 10.1016/j.psychres.2015.10.020
   van Minnen A, 2010, BEHAV RES THER, V48, P312, DOI 10.1016/j.brat.2009.12.003
   Zoellner LA, 2011, PSYCHOL TRAUMA-US, V3, P300, DOI 10.1037/a0024642
NR 35
TC 2
Z9 2
U1 1
U2 5
PU EDUCATIONAL PUBLISHING FOUNDATION-AMERICAN PSYCHOLOGICAL ASSOC
PI WASHINGTON
PA 750 FIRST ST, NE, WASHINGTON, DC 20002-4242 USA
SN 1931-3918
EI 1931-3926
J9 TRAIN EDUC PROF PSYC
JI Train. Educ. Prof. Psychol.
PD MAY
PY 2021
VL 15
IS 2
BP 97
EP 105
DI 10.1037/tep0000304
PG 9
WC Psychology, Educational
WE Social Science Citation Index (SSCI)
SC Psychology
GA RZ3UZ
UT WOS:000648524100002
DA 2022-08-31
ER

PT J
AU Rowen, J
   Giedgowd, G
   Baran, D
AF Rowen, Jenna
   Giedgowd, Grace
   Baran, Danielle
TI Effective and Accessible Telephone-Based Psychotherapy and Supervision
SO JOURNAL OF PSYCHOTHERAPY INTEGRATION
LA English
DT Article
DE training clinic; telehealth; health service psychology; supervision and
   training
ID CLINICAL SUPERVISION; WORKING ALLIANCE; TELEHEALTH; THERAPY; TECHNOLOGY;
   VALIDATION; DISORDER; ANXIETY; VERSION
AB The COVID-19 pandemic forced clinics to quickly shift service provision and supervision of students to remote operations. Mental health services for people facing barriers. including those who live in extreme poverty, remain a critical need, especially when considering the direct and indirect consequences of a global health crisis. The focus of this paper was to examine the effectiveness of psychotherapy treatment and clinical supervision, via telephone delivery (i.e., audio-only calls), from March to July of 2020 in a university training clinic, which primarily serves a low-income, community population. Participants (n = 33) were ethnically diverse, adult, outpatient psychotherapy clients from a large, urban setting and the university community. Primary diagnoses included major depressive, anxiety, and posttraumatic stress disorder. Student clinicians (n = 14) were novice psychotherapy providers, mostly in their second or third year of training. Qualitative data indicated that 1-third of clients met treatment goals and successfully terminated during this period, while another third made significant progress toward these goals (operationalized as objective observations by the clinician and supervisor, self-reported changes by the client, and observations by the clinician and supervisor of in-session skill use). Smaller proportions of the sample were referred out for relocation or rotation changes, dropped out of care prematurely, or were transferred to a higher level of care. Clinician report of supervision affiance (SWAI-T), satisfaction, and other supervisory variables during remote supervision were comparable to in-person supervision and reflected good alliance and satisfaction for both modalities. These data suggest that use of audio-only rails for supervision and treatment provision can be effective for training and care, especially when clients have established therapeutic relationships with their clinicians. As telehealth services and remote training are likely to expand into the future. these findings provide preliminary support for the use of this modality as an option for clients with significant barriers to access and sufficient supervisory support to novice clinicians.
C1 [Rowen, Jenna; Giedgowd, Grace; Baran, Danielle] Univ Illinois, Dept Psychol, 1007 West Harrison St, Chicago, IL 60607 USA.
RP Rowen, J (corresponding author), Univ Illinois, Dept Psychol, 1007 West Harrison St, Chicago, IL 60607 USA.
EM jrowen@uic.edu
OI Rowen, Jenna/0000-0002-1086-852X
CR Al-Jabari R, 2019, TRAIN EDUC PROF PSYC, V13, P127, DOI 10.1037/tep0000223
   Amer Psychological Assoc, 2015, AM PSYCHOL, V70, P33, DOI 10.1037/a0038112
   American Psychiatric Association, 2013, DIAGN STAT MAN MENT, V5th Edn
   Artiga S., 2020, COMMUNITIES COLOR HI
   Beck A. T., 1996, BECK DEPRESSION INVE
   BECK AT, 1988, J CONSULT CLIN PSYCH, V56, P893, DOI 10.1037/0022-006X.56.6.893
   Bell DJ, 2020, AM PSYCHOL, V75, P919, DOI 10.1037/amp0000673
   Bender S, 2016, J TECHNOL HUMAN SERV, V34, P326, DOI 10.1080/15228835.2016.1250026
   Bernard J.M, 2019, FUNDAMENTALS CLIN SU, V6th ed
   Derogatis LR., 1993, BRIEF SYMPTOM INVENT, V3
   EFSTATION JF, 1990, J COUNS PSYCHOL, V37, P322, DOI 10.1037/0022-0167.37.3.322
   EVANS RL, 1986, GERONTOLOGIST, V26, P8, DOI 10.1093/geront/26.1.8
   Gammon D, 1998, J TELEMED TELECARE, V4, P33, DOI 10.1258/1357633981931353
   Gonsalvez CJ, 2017, AUST PSYCHOL, V52, P94, DOI 10.1111/ap.12269
   Gray MJ, 2015, TRAIN EDUC PROF PSYC, V9, P235, DOI 10.1037/tep0000083
   Guy D H, 1995, J Gerontol Nurs, V21, P27
   Hames JL, 2020, J PSYCHOTHER INTEGR, V30, P348, DOI 10.1037/int0000224
   Haque SN, 2021, PSYCHIAT SERV, V72, P100, DOI 10.1176/appi.ps.202000368
   Hatcher RL, 2006, PSYCHOTHER RES, V16, P12, DOI 10.1080/10503300500352500
   Jordan SE, 2019, TRAIN EDUC PROF PSYC, V13, P323, DOI 10.1037/tep0000245
   Lambert M.J., 2004, ADM SCORING MANUAL O
   Lambert MJ, 1996, ADM SCORING MANUAL O
   Lynch DJ, 1997, J FAM PRACTICE, V44, P293
   Madigan S, 2021, CAN PSYCHOL, V62, P5, DOI 10.1037/cap0000259
   Marrow Carol E, 2002, J Nurs Manag, V10, P275, DOI 10.1046/j.1365-2834.2002.00313.x
   Martin P, 2017, INTERNET INTERV, V8, P35, DOI 10.1016/j.invent.2017.03.001
   McCord CE, 2015, COUNS PSYCHOL Q, V28, P324, DOI 10.1080/09515070.2015.1053433
   MERMELSTEIN HT, 1991, PSYCHOSOMATICS, V32, P407, DOI 10.1016/S0033-3182(91)72042-2
   Miller SM, 1997, JNCI-J NATL CANCER I, V89, P703, DOI 10.1093/jnci/89.10.703
   Panos PT, 2005, INT SOC WORK, V48, P834, DOI 10.1177/0020872805057095
   Pickett KE, 2006, J EPIDEMIOL COMMUN H, V60, P646, DOI 10.1136/jech.2006.046631
   Purtle J, 2020, SOC PSYCH PSYCH EPID, V55, P969, DOI 10.1007/s00127-020-01896-8
   RANAN W, 1983, SOC CASEWORK-JCSW, V64, P39, DOI 10.1177/104438948306400106
   Reese RJ, 2009, J TELEMED TELECARE, V15, P356, DOI 10.1258/jtt.2009.090401
   Reynolds M.W, 1999, PROFESSIONAL MANUAL
   Rohde P, 1997, AM J PSYCHIAT, V154, P1593, DOI 10.1176/ajp.154.11.1593
   Ruble LA, 2013, J CONSULT CLIN PSYCH, V81, P566, DOI 10.1037/a0032003
   Saeed SA, 2017, PSYCHIAT QUART, V88, P271, DOI 10.1007/s11126-016-9470-y
   Spitzer RL, 1999, JAMA-J AM MED ASSOC, V282, P1737, DOI 10.1001/jama.282.18.1737
   Spitzer RL, 2006, ARCH INTERN MED, V166, P1092, DOI 10.1001/archinte.166.10.1092
   STEIN L, 1993, SOC WORK GROUPS, V16, P203, DOI 10.1300/J009v16n01_15
   Swift JK, 2012, J CONSULT CLIN PSYCH, V80, P547, DOI 10.1037/a0028226
   SWINSON RP, 1995, BEHAV RES THER, V33, P465, DOI 10.1016/0005-7967(94)00061-N
   Webb Hooper M, 2020, JAMA-J AM MED ASSOC, V323, P2466, DOI 10.1001/jama.2020.8598
   White V. E., 2003, COUNS EDUC SUPERV, V42, P203, DOI [10.1002/j.1556-6978.2003.tb01812.x, DOI 10.1002/J.1556-6978.2003.TB01812.X]
   Wiener LS, 1998, SOC WORK, V43, P279, DOI 10.1093/sw/43.3.279
   Wood JAV, 2005, PROF PSYCHOL-RES PR, V36, P173, DOI 10.1037/0735-7028.36.2.173
NR 47
TC 1
Z9 1
U1 1
U2 1
PU EDUCATIONAL PUBLISHING FOUNDATION-AMERICAN PSYCHOLOGICAL ASSOC
PI WASHINGTON
PA 750 FIRST ST, NE, WASHINGTON, DC 20002-4242 USA
SN 1053-0479
EI 1573-3696
J9 J PSYCHOTHER INTEGR
JI J. Psychother. Integr.
PD MAR
PY 2022
VL 32
IS 1
SI SI
BP 3
EP 18
DI 10.1037/int0000257
EA APR 2021
PG 16
WC Psychology, Clinical
WE Emerging Sources Citation Index (ESCI)
SC Psychology
GA 2D9PB
UT WOS:000734457600001
DA 2022-08-31
ER

PT J
AU Vandament, ML
   Duan, CM
   Li, SN
AF Vandament, Marcy L.
   Duan, Changming
   Li, Shengnan
TI Relationships Among Supervisee Perceived Supervisor Cultural Humility,
   Working Alliance, and Supervisee Self-Efficacy Among White Supervisor
   and Supervisee of Color Dyads
SO TRAINING AND EDUCATION IN PROFESSIONAL PSYCHOLOGY
LA English
DT Article
DE supervisor cultural humility; cultural missed opportunities; supervisee
   self-efficacy; working alliance
ID MULTICULTURAL ORIENTATION; RACIAL MICROAGGRESSIONS; CLINICAL
   SUPERVISION; CLIENT PERCEPTIONS; MODEL
AB The present study explored the supervisory experience of psychotherapy trainees of color when receiving supervision from white supervisors. It examined the relationships among supervisee perceived supervisor cultural humility (SCH), supervisory working alliance (SWA), and supervisee counseling self-efficacy (CSE). Participants were 87 supervisees who were graduate students or early professionals from counseling psychology, clinical psychology, or social work, who self-identified as a racial minority, and who had at least one clinical supervision experience with a white supervisor. A mediation model was tested between perceived cultural humility, SWA, and supervisee counseling self-efficacy with SWA being the mediator. The result indicated that SWA mediated the positive relationship between perceived SCH and supervisee counseling self-efficacy. The implication of the finding is discussed in the context of takeaways for training programs and for white supervisors offering supervision to supervisees of color.
   Public Significance Statement This article emphasizes the need for white supervisors to develop cultural humility and cultural knowledge when providing supervision to supervisees of color. In doing so, white supervisors can improve the supervisory working alliance and promote counselor self-efficacy.
C1 [Vandament, Marcy L.; Duan, Changming; Li, Shengnan] Univ Kansas, Counseling Psychol, Joseph R Pearson Hall 625,1122 West Campus Rd, Lawrence, KS 66045 USA.
   [Li, Shengnan] Univ Iowa, Univ Counseling Serv, Counseling Psychol, Iowa City, IA USA.
RP Vandament, ML (corresponding author), Univ Kansas, Counseling Psychol, Joseph R Pearson Hall 625,1122 West Campus Rd, Lawrence, KS 66045 USA.
EM marcy.vandament@gmail.com
OI Duan, Changming/0000-0003-0266-3345; , Shengnan/0000-0001-9021-5088;
   Vandament, Marcy/0000-0003-3335-8693
CR Ancis JR, 2000, J COUNS DEV, V78, P180, DOI 10.1002/j.1556-6676.2000.tb02576.x
   Asbill L., 2013, REFLECTIONS CULTURAL
   Bandura A., 1986, ENGLEWOOD CLIFFS
   Bryant R.M., 2010, J SCH COUNSELING, V8, P1
   Burkard AW, 2006, J COUNS PSYCHOL, V53, P288, DOI 10.1037/0022-0167.53.3.288
   Burkard AW, 2014, COUNS PSYCHOL, V42, P314, DOI 10.1177/0011000012461157
   Campbell L., 2020, BRINGING PSYCHOTHERA, P69
   Castonguay LG, 2006, PSYCHOTHERAPY, V43, P271, DOI 10.1037/0033-3204.43.3.271
   Commission on Accreditation, 2020, ENT NEW FAC FIELD
   Constantine MG, 2007, J COUNS PSYCHOL, V54, P142, DOI 10.1037/0022-0167.54.2.142
   CONSTANTINE MG, 2001, CLIN SUPERVISOR, V20, P87, DOI [DOI 10.1300/J001V20N01_07, 10.1300/J001v20n01_07]
   Crockett S, 2011, THESIS OLD DOMINION
   Duan CM, 2001, J MULTICULT COUNS D, V29, P131, DOI 10.1002/j.2161-1912.2001.tb00510.x
   EFSTATION JF, 1990, J COUNS PSYCHOL, V37, P322, DOI 10.1037/0022-0167.37.3.322
   Ellis MV, 2014, COUNS PSYCHOL, V42, P434, DOI 10.1177/0011000013508656
   Gatmon D, 2001, J MULTICULT COUNS D, V29, P102, DOI 10.1002/j.2161-1912.2001.tb00508.x
   Glosoff HL, 2010, COUNS EDUC SUPERV, V50, P116, DOI 10.1002/j.1556-6978.2010.tb00113.x
   Goodyear R. K, 2019, FUNDAMENTALS CLIN SU
   Gordon, 2020, ADDRESSING DISPARITI
   Hook JN, 2016, J COUNS PSYCHOL, V63, P269, DOI 10.1037/cou0000114
   Hook JN, 2013, J COUNS PSYCHOL, V60, P353, DOI 10.1037/a0032595
   Johnson E., 1989, COUNS EDUC SUPERV, V28, P205, DOI 10.1002/j.1556-6978.1989.tb01109.x
   Ladany N, 1999, J COUNS DEV, V77, P447, DOI 10.1002/j.1556-6676.1999.tb02472.x
   Larson L., 2001, COUNS EDUC SUPERV, V41, P120, DOI DOI 10.1002/J.1556-6978.2001.TB01276.X
   Larson LM, 1998, COUNS PSYCHOL, V26, P179, DOI 10.1177/0011000098262001
   Lent RW, 2003, J COUNS PSYCHOL, V50, P97, DOI 10.1037//0022-0167.50.1.97
   Lever N.A., 2014, PROFESSIONAL COUNSEL, V4, P467, DOI [10.15241/bes.4.5.467, DOI 10.15241/BES.4.5.467, 10.15241/bes.4.5.467.]
   MacCallum RC, 1996, PSYCHOL METHODS, V1, P130, DOI 10.1037/1082-989X.1.2.130
   MCNEILL BW, 1995, J MULTICULT COUNS D, V23, P246, DOI 10.1002/j.2161-1912.1995.tb00280.x
   Milne D, 2008, CLIN SUPERV, V27, P170, DOI 10.1080/07325220802487915
   Morales, 2019, THESIS U MARYLAND
   Morrison MA, 2018, J COUNS PSYCHOL, V65, P512, DOI 10.1037/cou0000267
   Muthen L.K., 1998, MPLUS USERS GUIDE, V8th
   Newman C. F., 1998, J COGN PSYCHOTHER, V12, P95
   Owen J, 2016, PROF PSYCHOL-RES PR, V47, P30, DOI 10.1037/pro0000046
   Owen J, 2014, J PSYCHOL THEOL, V42, P91, DOI 10.1177/009164711404200110
   Pannu R.K, 1997, COUNS EDUC SUPERV, V36, P284, DOI DOI 10.1002/J.1556-6978.1997.TB00396.X
   Patallo BJ, 2019, TRAIN EDUC PROF PSYC, V13, P227, DOI 10.1037/tep0000253
   Tervalon M, 1998, J HEALTH CARE POOR U, V9, P117
   Tompkins MA, 2013, J COGN PSYCHOTHER, V27, P71, DOI 10.1891/0889-8391.27.1.71
   Upshaw NC, 2020, TRAIN EDUC PROF PSYC, V14, P277, DOI 10.1037/tep0000284
   Watkins CE, 2019, AM J PSYCHOTHER, V72, P38, DOI 10.1176/appi.psychotherapy.20180040
   Watkins C Edward Jr, 2014, Am J Psychother, V68, P19
NR 43
TC 2
Z9 2
U1 1
U2 1
PU EDUCATIONAL PUBLISHING FOUNDATION-AMERICAN PSYCHOLOGICAL ASSOC
PI WASHINGTON
PA 750 FIRST ST, NE, WASHINGTON, DC 20002-4242 USA
SN 1931-3918
EI 1931-3926
J9 TRAIN EDUC PROF PSYC
JI Train. Educ. Prof. Psychol.
PD AUG
PY 2022
VL 16
IS 3
BP 244
EP 252
DI 10.1037/tep0000370
EA APR 2021
PG 9
WC Psychology, Educational
WE Social Science Citation Index (SSCI)
SC Psychology
GA 3B2VB
UT WOS:000733118000001
DA 2022-08-31
ER

PT J
AU Lewin, RK
   Berman, JS
AF Lewin, Rivian K.
   Berman, Jeffrey S.
TI How Much of a Psychotherapy Session Must Be Viewed to Judge
   Interpersonal Qualities of the Therapist?
SO JOURNAL OF PSYCHOTHERAPY INTEGRATION
LA English
DT Article
DE observer ratings; psychotherapeutic processes; therapeutic alliance;
   therapist empathy; treatment expectations
ID SEGMENTS; SUPERVISION; ACCURACY; VIDEO
AB Evaluating therapist, client, and interaction qualities from the viewing of treatment sessions not only occurs in psychotherapy research but is also a tool used in training. Although research has often found judgments of interpersonal qualities from brief portions of an interaction to be highly predictive of an entire interaction, evidence in the psychotherapy context has been mixed. The aim of this research was to assess how well judgments of therapeutic qualities based on portions of a treatment session predict evaluations from the full session. In the study, a series of observers judged therapeutic alliance, empathy, expectancy, and general semantic dimensions of 48 therapists after viewing either a 1-min, 5-min, 15-min, or full-session video recording of treatment. Results revealed evaluations of psychotherapy from observation of session segments generally correlated only modestly with judgments from viewing the entire session. Moreover, with the exception of therapeutic alliance, use of longer segments did not reliably increase the correspondence between segment and full-session ratings nor did observer confidence in their ratings predict the degree of relationship between segment and session judgments. The pattern of findings suggests that observing longer portions of a psychotherapy interaction may not necessarily yield better or more consistent assessments of therapeutic qualities.
C1 [Lewin, Rivian K.; Berman, Jeffrey S.] Univ Memphis, Dept Psychol, 400 Innovat Dr, Memphis, TN 38152 USA.
RP Berman, JS (corresponding author), Univ Memphis, Dept Psychol, 400 Innovat Dr, Memphis, TN 38152 USA.
EM jberman@memphis.edu
OI Berman, Jeffrey/0000-0001-5666-121X
FU Centers of Excellence Grant by the state of Tennessee
FX This research was supported by a Centers of Excellence Grant awarded to
   the Department of Psychology at the University of Memphis by the state
   of Tennessee.
CR Ambady N, 2000, ADV EXP SOC PSYCHOL, V32, P201, DOI 10.1016/S0065-2601(00)80006-4
   BACHRACH H, 1981, BRIT J MED PSYCHOL, V54, P25, DOI 10.1111/j.2044-8341.1981.tb01466.x
   BARRETTLENNARD GT, 1962, PSYCHOL MONOGR, V76, P1, DOI 10.1037/h0093918
   Bellack, 1984, ISSUES PSYCHOTHERAPY, P97, DOI [10.1007/978-1-4899-2283-0_4, DOI 10.1007/978-1-4899-2283-0_4]
   Caperton DD, 2018, PSYCHOL ADDICT BEHAV, V32, P434, DOI 10.1037/adb0000359
   Carney DR, 2007, J RES PERS, V41, P1054, DOI 10.1016/j.jrp.2007.01.004
   Devilly GJ, 2000, J BEHAV THER EXP PSY, V31, P73, DOI 10.1016/S0005-7916(00)00012-4
   Eppler MJ, 2004, INFORM SOC, V20, P325, DOI 10.1080/01972240490507974
   Fang X, 2018, COGNITION EMOTION, V32, P1597, DOI 10.1080/02699931.2018.1432476
   Frankel Z, 2006, PSYCHOTHER RES, V16, P615, DOI 10.1080/10503300600591635
   FRIEDLANDER ML, 1988, J COUNS PSYCHOL, V35, P243, DOI 10.1037/0022-0167.35.3.243
   Goncalves MM, 2012, PSYCHOTHER RES, V22, P389, DOI 10.1080/10503307.2012.662605
   Gonsalvez CJ, 2016, COGN BEH THER, V9, DOI 10.1017/S1754470X1500029X
   Haggerty G, 2011, BRIT J PSYCHOTHER, V27, P193, DOI 10.1111/j.1752-0118.2011.01232.x
   Hatcher RL, 2006, PSYCHOTHER RES, V16, P12, DOI 10.1080/10503300500352500
   Huhra RL, 2008, J COUNS DEV, V86, P412, DOI 10.1002/j.1556-6678.2008.tb00529.x
   KIESLER DJ, 1964, J CONSULT PSYCHOL, V28, P349, DOI 10.1037/h0047981
   Klonek FE, 2016, GROUP DYN-THEOR RES, V20, P209, DOI 10.1037/gdn0000052
   Levitt H, 2006, J COUNS PSYCHOL, V53, P314, DOI 10.1037/0022-0167.53.3.314
   Levitt HM, 2011, PSYCHOTHER RES, V21, P70, DOI 10.1080/10503307.2010.518634
   McGraw KO, 1996, PSYCHOL METHODS, V1, P30, DOI 10.1037/1082-989X.1.1.30
   MINTZ J, 1971, J ABNORM PSYCHOL, V78, P180, DOI 10.1037/h0031969
   Muran J. C., 2020, PERFORMANCE PRESSURE, DOI [10.1037/0000182-000, DOI 10.1037/0000182-000]
   Osgood C.E., 1957, MEASUREMENT MEANING
   SHROUT PE, 1979, PSYCHOL BULL, V86, P420, DOI 10.1037/0033-2909.86.2.420
   Stargell, 2015, IDEAS RES YOU CAN US
   Wampold BE, 2015, WORLD PSYCHIATRY, V14, P270, DOI 10.1002/wps.20238
   Weck F, 2014, BEHAV THER, V45, P541, DOI 10.1016/j.beth.2014.03.003
NR 28
TC 0
Z9 0
U1 0
U2 0
PU EDUCATIONAL PUBLISHING FOUNDATION-AMERICAN PSYCHOLOGICAL ASSOC
PI WASHINGTON
PA 750 FIRST ST, NE, WASHINGTON, DC 20002-4242 USA
SN 1053-0479
EI 1573-3696
J9 J PSYCHOTHER INTEGR
JI J. Psychother. Integr.
PD JUN
PY 2022
VL 32
IS 2
BP 164
EP 174
DI 10.1037/int0000256
EA APR 2021
PG 11
WC Psychology, Clinical
WE Emerging Sources Citation Index (ESCI)
SC Psychology
GA 2D7OK
UT WOS:000734457200001
DA 2022-08-31
ER

PT J
AU Wilcox, MM
   Drinane, JM
   Black, SW
   Cabrera, L
   DeBlaere, C
   Tao, KW
   Hook, JN
   Davis, DE
   Watkins, CE
   Owen, J
AF Wilcox, Melanie M.
   Drinane, Joanna M.
   Black, Stephanie Winkeljohn
   Cabrera, Laurice
   DeBlaere, Cirleen
   Tao, Karen W.
   Hook, Joshua N.
   Davis, Don E.
   Watkins, C. Edward
   Owen, Jesse
TI Layered Cultural Processes: The Relationship Between Multicultural
   Orientation and Satisfaction With Supervision
SO TRAINING AND EDUCATION IN PROFESSIONAL PSYCHOLOGY
LA English
DT Article
DE multicultural orientation; supervision; multicultural supervision;
   training
ID WORKING ALLIANCE; PSYCHOTHERAPY SUPERVISION; CLIENT PERCEPTIONS;
   SELF-EFFICACY; HUMILITY; COMPETENCE; OUTCOMES; NONDISCLOSURE;
   BENCHMARKS; PSYCHOLOGY
AB Public Significance Statement This study demonstrates that clinical supervisors' cultural humility and attention to cultural opportunities in supervision is positively related to supervisees' satisfaction with supervision.
[truncated: 2,010,055 more chars]
